# Supplementary material for: δ-Bonding modulates the electronic structure of formally divalent nd1 rare earth arene complexes
Source: Chem Sci. 2024 Aug 5;15(37):15160–9. doi: 10.1039/d4sc03005b (PMC11361033; doi:10.1039/d4sc03005b)
Supplement: SC-015-D4SC03005B-s002 [file SC-015-D4SC03005B-s002.cif]

# Supplementary Information (SI) for Chemical Science.
# This journal is © The Royal Society of Chemistry 2024

####################################################################### 
# 
# This file contains crystal structure data downloaded from the 
# Cambridge Structural Database (CSD) hosted by the Cambridge 
# Crystallographic Data Centre (CCDC).
# 
# Full information about CCDC data access policies and citation 
# guidelines are available at http://www.ccdc.cam.ac.uk/access/V1 
# 
# Audit and citation data items may have been added by the CCDC. 
# Please retain this information to preserve the provenance of 
# this file and to allow appropriate attribution of the data. 
# 
#######################################################################

data_acapg2
_database_code_depnum_ccdc_archive 'CCDC 2266235'
loop_
_audit_author_name
_audit_author_address
'George F. S. Whitehead'
;The University of Manchester
United Kingdom
;
_audit_update_record             
;
2023-09-15 deposited with the CCDC.	2024-07-30 downloaded from the CCDC.
;
_audit_creation_date             2023-09-06
_audit_creation_method           
;
Olex2 1.5
(compiled 2023.08.24 svn.re1ec1418 for OlexSys, GUI svn.r6817)
;
_shelx_SHELXL_version_number     2019/3
_chemical_name_common            ?
_chemical_name_systematic        ?
_chemical_formula_moiety         'C72 H100 I La N2, 2(C7 H8)'
_chemical_formula_sum            'C86 H116 I La N2'
_chemical_formula_weight         1443.61
_chemical_melting_point          ?
_chemical_oxdiff_formula         'La N C H I'
loop_
_atom_type_symbol
_atom_type_description
_atom_type_scat_dispersion_real
_atom_type_scat_dispersion_imag
_atom_type_scat_source
C C 0.0033 0.0016 'International Tables Vol C Tables 4.2.6.8 and 6.1.1.4'
H H 0.0000 0.0000 'International Tables Vol C Tables 4.2.6.8 and 6.1.1.4'
I I -0.4742 1.8119 'International Tables Vol C Tables 4.2.6.8 and 6.1.1.4'
La La -0.2871 2.4523 'International Tables Vol C Tables 4.2.6.8 and 6.1.1.4'
N N 0.0061 0.0033 'International Tables Vol C Tables 4.2.6.8 and 6.1.1.4'

_shelx_space_group_comment       
;
The symmetry employed for this shelxl refinement is uniquely defined
by the following loop, which should always be used as a source of
symmetry information in preference to the above space-group names.
They are only intended as comments.
;
_space_group_crystal_system      triclinic
_space_group_IT_number           2
_space_group_name_H-M_alt        'P -1'
_space_group_name_Hall           '-P 1'
loop_
_space_group_symop_operation_xyz
'x, y, z'
'-x, -y, -z'

_cell_length_a                   14.2175(7)
_cell_length_b                   14.8730(5)
_cell_length_c                   18.6528(7)
_cell_angle_alpha                91.655(3)
_cell_angle_beta                 103.113(4)
_cell_angle_gamma                95.397(3)
_cell_volume                     3819.2(3)
_cell_formula_units_Z            2
_cell_measurement_reflns_used    12799
_cell_measurement_temperature    99.95(13)
_cell_measurement_theta_max      28.4910
_cell_measurement_theta_min      3.6910
_shelx_estimated_absorpt_T_max   0.917
_shelx_estimated_absorpt_T_min   0.831
_exptl_absorpt_coefficient_mu    1.007
_exptl_absorpt_correction_T_max  1.00000
_exptl_absorpt_correction_T_min  0.85899
_exptl_absorpt_correction_type   multi-scan
_exptl_absorpt_process_details   
;
CrysAlisPro 1.171.42.94a (Rigaku Oxford Diffraction, 2023)
Empirical absorption correction using spherical harmonics,
implemented in SCALE3 ABSPACK scaling algorithm.
;
_exptl_absorpt_special_details   ?
_exptl_crystal_colour            'clear colourless'
_exptl_crystal_colour_lustre     clear
_exptl_crystal_colour_primary    colourless
_exptl_crystal_density_diffrn    1.255
_exptl_crystal_density_meas      ?
_exptl_crystal_density_method    ?
_exptl_crystal_description       block
_exptl_crystal_F_000             1512
_exptl_crystal_size_max          0.191
_exptl_crystal_size_mid          0.133
_exptl_crystal_size_min          0.088
_exptl_transmission_factor_max   ?
_exptl_transmission_factor_min   ?
_diffrn_reflns_av_R_equivalents  0.0360
_diffrn_reflns_av_unetI/netI     0.0649
_diffrn_reflns_Laue_measured_fraction_full 0.998
_diffrn_reflns_Laue_measured_fraction_max 0.846
_diffrn_reflns_limit_h_max       19
_diffrn_reflns_limit_h_min       -17
_diffrn_reflns_limit_k_max       18
_diffrn_reflns_limit_k_min       -20
_diffrn_reflns_limit_l_max       24
_diffrn_reflns_limit_l_min       -24
_diffrn_reflns_number            32806
_diffrn_reflns_point_group_measured_fraction_full 0.998
_diffrn_reflns_point_group_measured_fraction_max 0.846
_diffrn_reflns_theta_full        25.242
_diffrn_reflns_theta_max         29.097
_diffrn_reflns_theta_min         3.326
_diffrn_ambient_environment      N~2~
_diffrn_ambient_temperature      99.95(13)
_diffrn_detector                 'CCD plate'
_diffrn_detector_area_resol_mean 8.0714
_diffrn_detector_type            Eos
_diffrn_measured_fraction_theta_full 0.998
_diffrn_measured_fraction_theta_max 0.846
_diffrn_measurement_details      
;
List of Runs (angles in degrees, time in seconds):

  # Type    Start    End  Width  t~exp~   \w     \q     \k     \f   Frames
#--------------------------------------------------------------------------
  1  \w    -47.00 -20.00   1.00   20.41    --  -18.77   0.00-120.00   27
  2  \w     12.00  38.00   1.00   20.41    --  -18.77   0.00-120.00   26
  3  \w    -11.00  25.00   1.00   20.41    --   20.49  77.00 -60.00   36
  4  \w    -10.00  40.00   1.00   20.41    --   20.49  77.00  60.00   50
  5  \w    -54.00  29.00   1.00   20.41    --   20.49 -19.00  30.00   83
  6  \w    -11.00  42.00   1.00   20.41    --   20.49  77.00 150.00   53
  7  \w    -49.00  39.00   1.00   20.41    --   20.49 -57.00-180.00   88
  8  \w    -48.00  42.00   1.00   20.41    --   20.49 -57.00 -60.00   90
;
_diffrn_measurement_device       'four-circle diffractometer'
_diffrn_measurement_device_type  'SuperNova, Single source at offset/far, Eos'
_diffrn_measurement_method       '\w scans'
_diffrn_orient_matrix_type       
'CrysAlisPro convention (1999,Acta A55,543-557)'
_diffrn_orient_matrix_UB_11      -0.0452468000
_diffrn_orient_matrix_UB_12      -0.0095893000
_diffrn_orient_matrix_UB_13      0.0096315000
_diffrn_orient_matrix_UB_21      -0.0222770000
_diffrn_orient_matrix_UB_22      0.0262660000
_diffrn_orient_matrix_UB_23      -0.0289908000
_diffrn_orient_matrix_UB_31      -0.0104312000
_diffrn_orient_matrix_UB_32      -0.0389743000
_diffrn_orient_matrix_UB_33      -0.0243999000
_diffrn_radiation_monochromator  mirror
_diffrn_radiation_probe          x-ray
_diffrn_radiation_type           'Mo K\a'
_diffrn_radiation_wavelength     0.71073
_diffrn_source                   'micro-focus sealed X-ray tube'
_diffrn_source_type              'SuperNova (Mo) X-ray Source'
_reflns_Friedel_coverage         0.000
_reflns_Friedel_fraction_full    .
_reflns_Friedel_fraction_max     .
_reflns_number_gt                13307
_reflns_number_total             17374
_reflns_special_details          
;
 Reflections were merged by SHELXL according to the crystal
 class for the calculation of statistics and refinement.
 
 _reflns_Friedel_fraction is defined as the number of unique
 Friedel pairs measured divided by the number that would be
 possible theoretically, ignoring centric projections and
 systematic absences.
;
_reflns_threshold_expression     'I > 2\s(I)'
_computing_cell_refinement       'CrysAlisPro 1.171.42.94a (Rigaku OD, 2023)'
_computing_data_collection       'CrysAlisPro 1.171.42.94a (Rigaku OD, 2023)'
_computing_data_reduction        'CrysAlisPro 1.171.42.94a (Rigaku OD, 2023)'
_computing_molecular_graphics    'Olex2 1.5 (Dolomanov et al., 2009)'
_computing_publication_material  'Olex2 1.5 (Dolomanov et al., 2009)'
_computing_structure_refinement  'SHELXL 2019/3 (Sheldrick, 2015)'
_computing_structure_solution    'SHELXT  (Sheldrick, 2015)'
_refine_diff_density_max         1.035
_refine_diff_density_min         -0.774
_refine_diff_density_rms         0.090
_refine_ls_extinction_coef       .
_refine_ls_extinction_method     none
_refine_ls_goodness_of_fit_ref   1.024
_refine_ls_hydrogen_treatment    mixed
_refine_ls_matrix_type           full
_refine_ls_number_parameters     1038
_refine_ls_number_reflns         17374
_refine_ls_number_restraints     1278
_refine_ls_R_factor_all          0.0619
_refine_ls_R_factor_gt           0.0381
_refine_ls_restrained_S_all      0.997
_refine_ls_shift/su_max          0.001
_refine_ls_shift/su_mean         0.000
_refine_ls_structure_factor_coef Fsqd
_refine_ls_weighting_details     
'w=1/[\s^2^(Fo^2^)+(0.0254P)^2^+1.1757P] where P=(Fo^2^+2Fc^2^)/3'
_refine_ls_weighting_scheme      calc
_refine_ls_wR_factor_gt          0.0710
_refine_ls_wR_factor_ref         0.0804
_refine_special_details          
'Disordered toluene was modelled as disordered over two positions. Disordered toluene phenyl moieties were refined ideally and methyl group refined to have similar 1,2- and 1,3- bond distances. Disordered Tripp moieties were refined over two positions and were restrained to have simlar 1,2- bond distances. Similar neighbour atomic displacement parameter and rigid bond restraints were applied to the disordered species on account of the close overlap of disordered species.'
_olex2_refinement_description    
;
1. Fixed Uiso
 At 1.2 times of:
  All C(H) groups, All N(H) groups
 At 1.5 times of:
  All C(H,H,H) groups
2. Restrained distances
 N1-H1 \\sim N2-H2
 with sigma of 0.02
 C22-C6 \\sim C22A-C6
 with sigma of 0.02
 C23-C22 \\sim C23A-C22A \\sim C27A-C22A \\sim C27-C22 \\sim C27A-C26A \\sim
C27-C26 \\sim C26A-C25A ~
 C26-C25 \\sim C25A-C24A \\sim C25-C24 \\sim C24-C23 \\sim C24A-C23A
 with sigma of 0.02
 C73A-C79A \\sim C73A-C75A \\sim C73-C79 \\sim C73-C75
 with sigma of 0.02
 C73-C74 \\sim C73A-C74A
 with sigma of 0.02
 C78-C79 \\sim C78A-C79A \\sim C79A-C74A \\sim C77-C78 \\sim C76-C77 \\sim
C75A-C74A \\sim C75A-C76A ~
 C75-C76 \\sim C75-C74 \\sim C76A-C77A \\sim C77A-C78A \\sim C79-C74
 with sigma of 0.02
 C31-C25 \\sim C31A-C25A \\sim C32-C31 \\sim C33-C31 \\sim C33A-C31A \\sim
C32A-C31A \\sim C34-C27 ~
 C34A-C27A \\sim C36-C34 \\sim C36A-C34A \\sim C35-C34 \\sim C35A-C34A \\sim
C28A-C23A \\sim C28-C23 ~
 C30A-C28A \\sim C30-C28 \\sim C29-C28 \\sim C29A-C28A
 with sigma of 0.02
3. Uiso/Uaniso restraints and constraints
C73 \\sim C74 \\sim C75 \\sim C76 \\sim C77 \\sim C78 \\sim C79 \\sim C73A
\\sim C74A \\sim C75A \\sim C76A \\sim C77A \\sim C78A \\sim C79A: within 2A
with sigma of 0.02 and sigma for terminal atoms of 0.04 within 2A
C22 \\sim C23 \\sim C24 \\sim C25 \\sim C26 \\sim C27 \\sim C28 \\sim C29 \\sim
C30 \\sim C31 \\sim C32 \\sim C33 \\sim C34 \\sim C35 \\sim C36 \\sim C22A
\\sim C23A \\sim C24A \\sim C25A \\sim C26A \\sim C27A \\sim C28A \\sim C29A
\\sim C30A \\sim C31A \\sim C32A \\sim C33A \\sim C34A \\sim C35A \\sim C36A:
within 2A with sigma of 0.01 and sigma for terminal atoms of 0.02 within 2A
4. Rigid body (RIGU) restrains
 C73, C74, C75, C76, C77, C78, C79, C73A, C74A, C75A, C76A, C77A, C78A, C79A
 with sigma for 1-2 distances of 0.004 and sigma for 1-3 distances of 0.004
 C22, C23, C24, C25, C26, C27, C28, C29, C30, C31, C32, C33, C34, C35, C36,
 C22A, C23A, C24A, C25A, C26A, C27A, C28A, C29A, C30A, C31A, C32A, C33A, C34A,
 C35A, C36A
 with sigma for 1-2 distances of 0.001 and sigma for 1-3 distances of 0.001
5. Others
 Sof(C22A)=Sof(C23A)=Sof(C24A)=Sof(H24A)=Sof(C25A)=Sof(C26A)=Sof(H26A)=
 Sof(C27A)=Sof(C28A)=Sof(H28A)=Sof(C29A)=Sof(H29D)=Sof(H29E)=Sof(H29F)=
 Sof(C30A)=Sof(H30D)=Sof(H30E)=Sof(H30F)=Sof(C31A)=Sof(H31A)=Sof(C32A)=
 Sof(H32D)=Sof(H32E)=Sof(H32F)=Sof(C33A)=Sof(H33D)=Sof(H33E)=Sof(H33F)=
 Sof(C34A)=Sof(H34A)=Sof(C35A)=Sof(H35D)=Sof(H35E)=Sof(H35F)=Sof(C36A)=
 Sof(H36D)=Sof(H36E)=Sof(H36F)=1-FVAR(1)
 Sof(C22)=Sof(C23)=Sof(C24)=Sof(H24)=Sof(C25)=Sof(C26)=Sof(H26)=Sof(C27)=
 Sof(C28)=Sof(H28)=Sof(C29)=Sof(H29A)=Sof(H29B)=Sof(H29C)=Sof(C30)=Sof(H30A)=
 Sof(H30B)=Sof(H30C)=Sof(C31)=Sof(H31)=Sof(C32)=Sof(H32A)=Sof(H32B)=Sof(H32C)=
 Sof(C33)=Sof(H33A)=Sof(H33B)=Sof(H33C)=Sof(C34)=Sof(H34)=Sof(C35)=Sof(H35A)=
 Sof(H35B)=Sof(H35C)=Sof(C36)=Sof(H36A)=Sof(H36B)=Sof(H36C)=FVAR(1)
 Sof(C73A)=Sof(H73D)=Sof(H73E)=Sof(H73F)=Sof(C74A)=Sof(C75A)=Sof(H75A)=
 Sof(C76A)=Sof(H76A)=Sof(C77A)=Sof(H77A)=Sof(C78A)=Sof(H78A)=Sof(C79A)=
 Sof(H79A)=1-FVAR(2)
 Sof(C73)=Sof(H73A)=Sof(H73B)=Sof(H73C)=Sof(C74)=Sof(C75)=Sof(H75)=Sof(C76)=
 Sof(H76)=Sof(C77)=Sof(H77)=Sof(C78)=Sof(H78)=Sof(C79)=Sof(H79)=FVAR(2)
6.a Ternary CH refined with riding coordinates:
 C13(H13), C16(H16), C19(H19), C49(H49), C52(H52), C55(H55), C64(H64),
 C67(H67), C70(H70), C28(H28), C31(H31), C34(H34), C28A(H28A), C31A(H31A),
 C34A(H34A)
6.b Aromatic/amide H refined with riding coordinates:
 C3(H3), C4(H4), C5(H5), C9(H9), C11(H11), C39(H39), C40(H40), C41(H41),
 C45(H45), C47(H47), C60(H60), C62(H62), C24(H24), C26(H26), C24A(H24A),
 C26A(H26A), C82(H82), C83(H83), C84(H84), C85(H85), C86(H86), C75(H75),
 C76(H76), C77(H77), C78(H78), C79(H79), C75A(H75A), C76A(H76A), C77A(H77A),
 C78A(H78A), C79A(H79A)
6.c Fitted hexagon refined as free rotating group:
 C74A(C75A,C76A,C77A,C78A,C79A)
6.d Idealised Me refined as rotating group:
 C14(H14A,H14B,H14C), C15(H15A,H15B,H15C), C17(H17A,H17B,H17C), C18(H18A,H18B,
 H18C), C20(H20A,H20B,H20C), C21(H21A,H21B,H21C), C50(H50A,H50B,H50C), C51(H51A,
 H51B,H51C), C53(H53A,H53B,H53C), C54(H54A,H54B,H54C), C56(H56A,H56B,H56C),
 C57(H57A,H57B,H57C), C65(H65A,H65B,H65C), C66(H66A,H66B,H66C), C68(H68A,H68B,
 H68C), C69(H69A,H69B,H69C), C71(H71A,H71B,H71C), C72(H72A,H72B,H72C), C29(H29A,
 H29B,H29C), C30(H30A,H30B,H30C), C32(H32A,H32B,H32C), C33(H33A,H33B,H33C),
 C35(H35A,H35B,H35C), C36(H36A,H36B,H36C), C29A(H29D,H29E,H29F), C30A(H30D,H30E,
 H30F), C32A(H32D,H32E,H32F), C33A(H33D,H33E,H33F), C35A(H35D,H35E,H35F),
 C36A(H36D,H36E,H36F), C80(H80A,H80B,H80C), C73(H73A,H73B,H73C), C73A(H73D,H73E,
 H73F)
;
_atom_sites_solution_hydrogens   mixed
_atom_sites_solution_primary     dual
_atom_sites_solution_secondary   ?
loop_
_atom_site_label
_atom_site_type_symbol
_atom_site_fract_x
_atom_site_fract_y
_atom_site_fract_z
_atom_site_U_iso_or_equiv
_atom_site_adp_type
_atom_site_occupancy
_atom_site_site_symmetry_order
_atom_site_calc_flag
_atom_site_refinement_flags_posn
_atom_site_refinement_flags_adp
_atom_site_refinement_flags_occupancy
_atom_site_disorder_assembly
_atom_site_disorder_group
La1 La 0.51566(2) 0.26159(2) 0.19289(2) 0.01434(5) Uani 1 1 d . . . . .
I1 I 0.50776(2) 0.25258(2) 0.02607(2) 0.02668(6) Uani 1 1 d . . . . .
N1 N 0.36756(17) 0.18003(16) 0.20715(13) 0.0178(5) Uani 1 1 d D . . . .
H1 H 0.371(2) 0.1255(16) 0.1989(16) 0.021 Uiso 1 1 d D U . . .
N2 N 0.66764(17) 0.34651(16) 0.24955(13) 0.0165(5) Uani 1 1 d D . . . .
H2 H 0.667(2) 0.4005(15) 0.2423(16) 0.020 Uiso 1 1 d D U . . .
C1 C 0.28383(19) 0.19539(19) 0.22885(14) 0.0152(6) Uani 1 1 d . . . . .
C2 C 0.2712(2) 0.28602(18) 0.24745(15) 0.0158(6) Uani 1 1 d . . . . .
C3 C 0.1903(2) 0.3052(2) 0.27228(15) 0.0199(6) Uani 1 1 d . . . . .
H3 H 0.182895 0.366198 0.284492 0.024 Uiso 1 1 calc R U . . .
C4 C 0.1198(2) 0.2372(2) 0.27974(16) 0.0230(7) Uani 1 1 d . . . . .
H4 H 0.066011 0.250704 0.298955 0.028 Uiso 1 1 calc R U . . .
C5 C 0.1297(2) 0.14903(19) 0.25846(15) 0.0193(6) Uani 1 1 d . . . . .
H5 H 0.081426 0.102155 0.262886 0.023 Uiso 1 1 calc R U . . .
C6 C 0.2082(2) 0.12736(18) 0.23084(15) 0.0158(6) Uani 1 1 d D . . . .
C7 C 0.3443(2) 0.35649(17) 0.23107(15) 0.0142(6) Uani 1 1 d . . . . .
C8 C 0.4242(2) 0.39583(18) 0.28598(15) 0.0157(6) Uani 1 1 d . . . . .
C9 C 0.4947(2) 0.45431(18) 0.26522(15) 0.0179(6) Uani 1 1 d . . . . .
H9 H 0.548632 0.480304 0.302241 0.021 Uiso 1 1 calc R U . . .
C10 C 0.4893(2) 0.47618(18) 0.19223(15) 0.0155(6) Uani 1 1 d . . . . .
C11 C 0.4096(2) 0.43787(18) 0.13908(15) 0.0163(6) Uani 1 1 d . . . . .
H11 H 0.405079 0.451058 0.088958 0.020 Uiso 1 1 calc R U . . .
C12 C 0.3359(2) 0.38058(18) 0.15714(15) 0.0158(6) Uani 1 1 d . . . . .
C13 C 0.4294(2) 0.3799(2) 0.36684(15) 0.0217(7) Uani 1 1 d . . . . .
H13 H 0.400103 0.316986 0.370791 0.026 Uiso 1 1 calc R U . . .
C14 C 0.5337(2) 0.3911(2) 0.41454(17) 0.0289(7) Uani 1 1 d . . . . .
H14A H 0.558551 0.455254 0.419790 0.043 Uiso 1 1 calc R U . . .
H14B H 0.575053 0.356908 0.390912 0.043 Uiso 1 1 calc R U . . .
H14C H 0.533845 0.368277 0.463331 0.043 Uiso 1 1 calc R U . . .
C15 C 0.3705(3) 0.4464(2) 0.39804(17) 0.0348(8) Uani 1 1 d . . . . .
H15A H 0.304155 0.441588 0.367442 0.052 Uiso 1 1 calc R U . . .
H15B H 0.401106 0.508239 0.397964 0.052 Uiso 1 1 calc R U . . .
H15C H 0.368551 0.431801 0.448622 0.052 Uiso 1 1 calc R U . . .
C16 C 0.5642(2) 0.54722(18) 0.17519(16) 0.0183(6) Uani 1 1 d . . . . .
H16 H 0.626163 0.545501 0.213106 0.022 Uiso 1 1 calc R U . . .
C17 C 0.5854(2) 0.5331(2) 0.09938(17) 0.0278(7) Uani 1 1 d . . . . .
H17A H 0.528409 0.544254 0.061229 0.042 Uiso 1 1 calc R U . . .
H17B H 0.600338 0.470815 0.092899 0.042 Uiso 1 1 calc R U . . .
H17C H 0.641017 0.575171 0.095254 0.042 Uiso 1 1 calc R U . . .
C18 C 0.5284(2) 0.64041(19) 0.18261(18) 0.0287(7) Uani 1 1 d . . . . .
H18A H 0.520439 0.650975 0.232907 0.043 Uiso 1 1 calc R U . . .
H18B H 0.465876 0.642512 0.147571 0.043 Uiso 1 1 calc R U . . .
H18C H 0.575901 0.687263 0.172091 0.043 Uiso 1 1 calc R U . . .
C19 C 0.2409(2) 0.3539(2) 0.09978(15) 0.0208(6) Uani 1 1 d . . . . .
H19 H 0.207407 0.299020 0.116534 0.025 Uiso 1 1 calc R U . . .
C20 C 0.2521(2) 0.3323(2) 0.02250(16) 0.0321(8) Uani 1 1 d . . . . .
H20A H 0.293802 0.283264 0.023445 0.048 Uiso 1 1 calc R U . . .
H20B H 0.281658 0.386176 0.003741 0.048 Uiso 1 1 calc R U . . .
H20C H 0.188176 0.313483 -0.009693 0.048 Uiso 1 1 calc R U . . .
C21 C 0.1773(2) 0.4305(2) 0.09934(19) 0.0359(8) Uani 1 1 d . . . . .
H21A H 0.206366 0.483994 0.079730 0.054 Uiso 1 1 calc R U . . .
H21B H 0.171926 0.445075 0.149748 0.054 Uiso 1 1 calc R U . . .
H21C H 0.112543 0.411973 0.068275 0.054 Uiso 1 1 calc R U . . .
C37 C 0.7560(2) 0.33415(18) 0.29527(14) 0.0145(6) Uani 1 1 d . . . . .
C38 C 0.7720(2) 0.24569(18) 0.31787(15) 0.0153(6) Uani 1 1 d . . . . .
C39 C 0.8579(2) 0.2294(2) 0.36462(15) 0.0203(6) Uani 1 1 d . . . . .
H39 H 0.867379 0.169599 0.379122 0.024 Uiso 1 1 calc R U . . .
C40 C 0.9311(2) 0.2992(2) 0.39096(16) 0.0211(6) Uani 1 1 d . . . . .
H40 H 0.988786 0.287919 0.425133 0.025 Uiso 1 1 calc R U . . .
C41 C 0.9184(2) 0.3855(2) 0.36650(15) 0.0198(6) Uani 1 1 d . . . . .
H41 H 0.968918 0.433018 0.383177 0.024 Uiso 1 1 calc R U . . .
C42 C 0.8331(2) 0.40408(19) 0.31805(15) 0.0162(6) Uani 1 1 d . . . . .
C43 C 0.69470(19) 0.17247(18) 0.28057(15) 0.0150(6) Uani 1 1 d . . . . .
C44 C 0.6189(2) 0.14009(18) 0.31315(15) 0.0167(6) Uani 1 1 d . . . . .
C45 C 0.5449(2) 0.07721(18) 0.27298(15) 0.0171(6) Uani 1 1 d . . . . .
H45 H 0.494195 0.054970 0.295301 0.021 Uiso 1 1 calc R U . . .
C46 C 0.5430(2) 0.04599(18) 0.20135(15) 0.0166(6) Uani 1 1 d . . . . .
C47 C 0.6190(2) 0.07902(18) 0.17068(16) 0.0174(6) Uani 1 1 d . . . . .
H47 H 0.618389 0.059620 0.121583 0.021 Uiso 1 1 calc R U . . .
C48 C 0.6961(2) 0.13937(18) 0.20901(15) 0.0168(6) Uani 1 1 d . . . . .
C49 C 0.6202(2) 0.1687(2) 0.39246(15) 0.0204(6) Uani 1 1 d . . . . .
H49 H 0.647554 0.233598 0.401080 0.025 Uiso 1 1 calc R U . . .
C50 C 0.5200(2) 0.1611(2) 0.40920(17) 0.0267(7) Uani 1 1 d . . . . .
H50A H 0.497451 0.097214 0.411850 0.040 Uiso 1 1 calc R U . . .
H50B H 0.474590 0.187906 0.370056 0.040 Uiso 1 1 calc R U . . .
H50C H 0.523404 0.193226 0.456477 0.040 Uiso 1 1 calc R U . . .
C51 C 0.6866(2) 0.1136(2) 0.44615(17) 0.0299(8) Uani 1 1 d . . . . .
H51A H 0.751007 0.117896 0.435028 0.045 Uiso 1 1 calc R U . . .
H51B H 0.659140 0.050166 0.441179 0.045 Uiso 1 1 calc R U . . .
H51C H 0.692426 0.137314 0.496697 0.045 Uiso 1 1 calc R U . . .
C52 C 0.4644(2) -0.02735(18) 0.16332(16) 0.0200(6) Uani 1 1 d . . . . .
H52 H 0.405161 -0.020055 0.182483 0.024 Uiso 1 1 calc R U . . .
C53 C 0.4364(2) -0.0224(2) 0.08009(17) 0.0318(8) Uani 1 1 d . . . . .
H53A H 0.489235 -0.040738 0.058946 0.048 Uiso 1 1 calc R U . . .
H53B H 0.424661 0.039682 0.067508 0.048 Uiso 1 1 calc R U . . .
H53C H 0.377280 -0.063088 0.060110 0.048 Uiso 1 1 calc R U . . .
C54 C 0.4979(3) -0.1198(2) 0.1851(2) 0.0360(9) Uani 1 1 d . . . . .
H54A H 0.511305 -0.122763 0.238820 0.054 Uiso 1 1 calc R U . . .
H54B H 0.556967 -0.128048 0.168079 0.054 Uiso 1 1 calc R U . . .
H54C H 0.446694 -0.167559 0.162275 0.054 Uiso 1 1 calc R U . . .
C55 C 0.7859(2) 0.1615(2) 0.17865(16) 0.0204(6) Uani 1 1 d . . . . .
H55 H 0.819402 0.220555 0.202529 0.024 Uiso 1 1 calc R U . . .
C56 C 0.7660(2) 0.1697(2) 0.09554(17) 0.0318(8) Uani 1 1 d . . . . .
H56A H 0.721315 0.215773 0.081131 0.048 Uiso 1 1 calc R U . . .
H56B H 0.736754 0.111411 0.070737 0.048 Uiso 1 1 calc R U . . .
H56C H 0.827108 0.187242 0.081246 0.048 Uiso 1 1 calc R U . . .
C57 C 0.8544(2) 0.0891(2) 0.20153(19) 0.0308(8) Uani 1 1 d . . . . .
H57A H 0.822669 0.030101 0.179677 0.046 Uiso 1 1 calc R U . . .
H57B H 0.870556 0.087083 0.255364 0.046 Uiso 1 1 calc R U . . .
H57C H 0.913935 0.103517 0.184253 0.046 Uiso 1 1 calc R U . . .
C58 C 0.82819(19) 0.49496(18) 0.28498(15) 0.0164(6) Uani 1 1 d . . . . .
C59 C 0.8085(2) 0.57108(19) 0.32364(15) 0.0179(6) Uani 1 1 d . . . . .
C60 C 0.8171(2) 0.65543(19) 0.29423(16) 0.0202(6) Uani 1 1 d . . . . .
H60 H 0.805765 0.706926 0.321152 0.024 Uiso 1 1 calc R U . . .
C61 C 0.8416(2) 0.66720(19) 0.22704(16) 0.0187(6) Uani 1 1 d . . . . .
C62 C 0.8548(2) 0.59063(19) 0.18801(16) 0.0202(6) Uani 1 1 d . . . . .
H62 H 0.868841 0.597039 0.140886 0.024 Uiso 1 1 calc R U . . .
C63 C 0.8483(2) 0.50504(19) 0.21497(15) 0.0171(6) Uani 1 1 d . . . . .
C64 C 0.7761(2) 0.56048(19) 0.39594(16) 0.0210(6) Uani 1 1 d . . . . .
H64 H 0.749076 0.496153 0.397235 0.025 Uiso 1 1 calc R U . . .
C65 C 0.8610(2) 0.5812(2) 0.46319(17) 0.0340(8) Uani 1 1 d . . . . .
H65A H 0.837207 0.574740 0.508322 0.051 Uiso 1 1 calc R U . . .
H65B H 0.890509 0.643269 0.462033 0.051 Uiso 1 1 calc R U . . .
H65C H 0.909622 0.538934 0.462231 0.051 Uiso 1 1 calc R U . . .
C66 C 0.6964(2) 0.6206(2) 0.40124(17) 0.0262(7) Uani 1 1 d . . . . .
H66A H 0.723369 0.684175 0.406304 0.039 Uiso 1 1 calc R U . . .
H66B H 0.670432 0.605526 0.444290 0.039 Uiso 1 1 calc R U . . .
H66C H 0.644125 0.610697 0.356517 0.039 Uiso 1 1 calc R U . . .
C67 C 0.8544(2) 0.76039(19) 0.19650(17) 0.0230(7) Uani 1 1 d . . . . .
H67 H 0.870831 0.751198 0.147613 0.028 Uiso 1 1 calc R U . . .
C68 C 0.9405(2) 0.8188(2) 0.24606(19) 0.0341(8) Uani 1 1 d . . . . .
H68A H 0.998274 0.785941 0.253785 0.051 Uiso 1 1 calc R U . . .
H68B H 0.925410 0.832490 0.293677 0.051 Uiso 1 1 calc R U . . .
H68C H 0.952831 0.875306 0.222427 0.051 Uiso 1 1 calc R U . . .
C69 C 0.7616(2) 0.8068(2) 0.18286(18) 0.0313(8) Uani 1 1 d . . . . .
H69A H 0.740097 0.812546 0.228983 0.047 Uiso 1 1 calc R U . . .
H69B H 0.710947 0.770730 0.145966 0.047 Uiso 1 1 calc R U . . .
H69C H 0.773792 0.867030 0.164832 0.047 Uiso 1 1 calc R U . . .
C70 C 0.8683(2) 0.4243(2) 0.17048(15) 0.0211(6) Uani 1 1 d . . . . .
H70 H 0.834343 0.368884 0.186056 0.025 Uiso 1 1 calc R U . . .
C71 C 0.9761(3) 0.4139(3) 0.1888(2) 0.0449(10) Uani 1 1 d . . . . .
H71A H 0.998840 0.409347 0.242132 0.067 Uiso 1 1 calc R U . . .
H71B H 1.011356 0.466642 0.172973 0.067 Uiso 1 1 calc R U . . .
H71C H 0.987712 0.359050 0.163193 0.067 Uiso 1 1 calc R U . . .
C72 C 0.8317(3) 0.4284(2) 0.08772(17) 0.0372(9) Uani 1 1 d . . . . .
H72A H 0.868844 0.478312 0.069899 0.056 Uiso 1 1 calc R U . . .
H72B H 0.762803 0.438280 0.076435 0.056 Uiso 1 1 calc R U . . .
H72C H 0.839773 0.371300 0.063390 0.056 Uiso 1 1 calc R U . . .
C22 C 0.2063(10) 0.0349(4) 0.1962(4) 0.0160(10) Uani 0.717(8) 1 d D U P A 1
C23 C 0.1824(7) 0.0224(4) 0.1183(3) 0.0184(10) Uani 0.717(8) 1 d D U P A 1
C24 C 0.1693(5) -0.0653(4) 0.0880(3) 0.0199(10) Uani 0.717(8) 1 d D U P A 1
H24 H 0.152136 -0.074088 0.035854 0.024 Uiso 0.717(8) 1 calc R U P A 1
C25 C 0.1798(4) -0.1407(3) 0.1296(3) 0.0189(10) Uani 0.717(8) 1 d D U P A 1
C26 C 0.2060(5) -0.1270(4) 0.2056(3) 0.0195(10) Uani 0.717(8) 1 d D U P A 1
H26 H 0.214360 -0.177751 0.235360 0.023 Uiso 0.717(8) 1 calc R U P A 1
C27 C 0.2204(8) -0.0403(4) 0.2394(3) 0.0179(10) Uani 0.717(8) 1 d D U P A 1
C28 C 0.1659(7) 0.1017(4) 0.0688(4) 0.0215(11) Uani 0.717(8) 1 d D U P A 1
H28 H 0.214084 0.153433 0.092383 0.026 Uiso 0.717(8) 1 calc R U P A 1
C29 C 0.1810(8) 0.0836(5) -0.0088(4) 0.0273(15) Uani 0.717(8) 1 d D U P A 1
H29A H 0.130459 0.037427 -0.035448 0.041 Uiso 0.717(8) 1 calc R U P A 1
H29B H 0.244959 0.062192 -0.005406 0.041 Uiso 0.717(8) 1 calc R U P A 1
H29C H 0.177367 0.139569 -0.035321 0.041 Uiso 0.717(8) 1 calc R U P A 1
C30 C 0.0644(9) 0.1320(8) 0.0624(8) 0.0291(18) Uani 0.717(8) 1 d D U P A 1
H30A H 0.053966 0.143906 0.111780 0.044 Uiso 0.717(8) 1 calc R U P A 1
H30B H 0.015428 0.084180 0.036228 0.044 Uiso 0.717(8) 1 calc R U P A 1
H30C H 0.058817 0.187238 0.034998 0.044 Uiso 0.717(8) 1 calc R U P A 1
C31 C 0.1601(3) -0.2353(3) 0.0920(3) 0.0229(10) Uani 0.717(8) 1 d D U P A 1
H31 H 0.141323 -0.227643 0.037671 0.027 Uiso 0.717(8) 1 calc R U P A 1
C32 C 0.2502(7) -0.2862(8) 0.1063(6) 0.0287(17) Uani 0.717(8) 1 d D U P A 1
H32A H 0.233598 -0.347144 0.082650 0.043 Uiso 0.717(8) 1 calc R U P A 1
H32B H 0.274308 -0.290540 0.159507 0.043 Uiso 0.717(8) 1 calc R U P A 1
H32C H 0.300584 -0.253725 0.085919 0.043 Uiso 0.717(8) 1 calc R U P A 1
C33 C 0.0753(3) -0.2899(3) 0.1124(3) 0.0292(12) Uani 0.717(8) 1 d D U P A 1
H33A H 0.090207 -0.297455 0.165636 0.044 Uiso 0.717(8) 1 calc R U P A 1
H33B H 0.063911 -0.349469 0.086212 0.044 Uiso 0.717(8) 1 calc R U P A 1
H33C H 0.017057 -0.258153 0.098399 0.044 Uiso 0.717(8) 1 calc R U P A 1
C34 C 0.2521(7) -0.0277(6) 0.3231(3) 0.0211(11) Uani 0.717(8) 1 d D U P A 1
H34 H 0.270284 0.038426 0.335751 0.025 Uiso 0.717(8) 1 calc R U P A 1
C35 C 0.3419(8) -0.0767(7) 0.3545(4) 0.0246(16) Uani 0.717(8) 1 d D U P A 1
H35A H 0.391444 -0.062234 0.326519 0.037 Uiso 0.717(8) 1 calc R U P A 1
H35B H 0.323431 -0.142150 0.350593 0.037 Uiso 0.717(8) 1 calc R U P A 1
H35C H 0.367960 -0.057026 0.406392 0.037 Uiso 0.717(8) 1 calc R U P A 1
C36 C 0.1683(8) -0.0580(9) 0.3591(4) 0.0273(17) Uani 0.717(8) 1 d D U P A 1
H36A H 0.155776 -0.124067 0.354413 0.041 Uiso 0.717(8) 1 calc R U P A 1
H36B H 0.109843 -0.031225 0.334424 0.041 Uiso 0.717(8) 1 calc R U P A 1
H36C H 0.185773 -0.038027 0.411362 0.041 Uiso 0.717(8) 1 calc R U P A 1
C22A C 0.209(3) 0.0291(10) 0.2067(10) 0.0157(18) Uani 0.283(8) 1 d D U P A 2
C23A C 0.1858(18) 0.0070(10) 0.1295(9) 0.0164(16) Uani 0.283(8) 1 d D U P A 2
C24A C 0.1785(12) -0.0846(9) 0.1050(8) 0.0164(17) Uani 0.283(8) 1 d D U P A 2
H24A H 0.166903 -0.099635 0.053675 0.020 Uiso 0.283(8) 1 calc R U P A 2
C25A C 0.1880(12) -0.1525(8) 0.1539(7) 0.0181(16) Uani 0.283(8) 1 d D U P A 2
C26A C 0.2137(13) -0.1303(10) 0.2288(7) 0.0170(18) Uani 0.283(8) 1 d D U P A 2
H26A H 0.224165 -0.176832 0.262662 0.020 Uiso 0.283(8) 1 calc R U P A 2
C27A C 0.224(2) -0.0404(11) 0.2552(8) 0.0169(17) Uani 0.283(8) 1 d D U P A 2
C28A C 0.1702(18) 0.0814(11) 0.0757(10) 0.0201(18) Uani 0.283(8) 1 d D U P A 2
H28A H 0.217551 0.134294 0.098147 0.024 Uiso 0.283(8) 1 calc R U P A 2
C29A C 0.1915(18) 0.0577(13) 0.0009(10) 0.024(3) Uani 0.283(8) 1 d D U P A 2
H29D H 0.143004 0.009411 -0.025078 0.036 Uiso 0.283(8) 1 calc R U P A 2
H29E H 0.256353 0.037085 0.008502 0.036 Uiso 0.283(8) 1 calc R U P A 2
H29F H 0.188724 0.111271 -0.028519 0.036 Uiso 0.283(8) 1 calc R U P A 2
C30A C 0.069(2) 0.113(2) 0.066(2) 0.027(3) Uani 0.283(8) 1 d D U P A 2
H30D H 0.064735 0.146107 0.111383 0.040 Uiso 0.283(8) 1 calc R U P A 2
H30E H 0.020083 0.060172 0.056513 0.040 Uiso 0.283(8) 1 calc R U P A 2
H30F H 0.056820 0.152480 0.024753 0.040 Uiso 0.283(8) 1 calc R U P A 2
C31A C 0.1738(7) -0.2521(8) 0.1259(7) 0.0223(18) Uani 0.283(8) 1 d D U P A 2
H31A H 0.174117 -0.290462 0.169131 0.027 Uiso 0.283(8) 1 calc R U P A 2
C32A C 0.2567(16) -0.275(2) 0.0910(15) 0.025(3) Uani 0.283(8) 1 d D U P A 2
H32D H 0.248023 -0.340084 0.076460 0.037 Uiso 0.283(8) 1 calc R U P A 2
H32E H 0.318888 -0.261091 0.126787 0.037 Uiso 0.283(8) 1 calc R U P A 2
H32F H 0.256346 -0.240103 0.047425 0.037 Uiso 0.283(8) 1 calc R U P A 2
C33A C 0.0772(8) -0.2753(8) 0.0704(7) 0.027(3) Uani 0.283(8) 1 d D U P A 2
H33D H 0.067247 -0.340544 0.058325 0.041 Uiso 0.283(8) 1 calc R U P A 2
H33E H 0.077935 -0.242856 0.025496 0.041 Uiso 0.283(8) 1 calc R U P A 2
H33F H 0.024388 -0.257294 0.091686 0.041 Uiso 0.283(8) 1 calc R U P A 2
C34A C 0.2544(18) -0.0218(17) 0.3384(9) 0.0223(19) Uani 0.283(8) 1 d D U P A 2
H34A H 0.266568 0.045200 0.348287 0.027 Uiso 0.283(8) 1 calc R U P A 2
C35A C 0.348(2) -0.063(2) 0.3724(12) 0.023(3) Uani 0.283(8) 1 d D U P A 2
H35D H 0.372969 -0.038732 0.423403 0.035 Uiso 0.283(8) 1 calc R U P A 2
H35E H 0.397021 -0.046608 0.343837 0.035 Uiso 0.283(8) 1 calc R U P A 2
H35F H 0.335446 -0.128557 0.371582 0.035 Uiso 0.283(8) 1 calc R U P A 2
C36A C 0.175(2) -0.057(2) 0.3776(11) 0.022(3) Uani 0.283(8) 1 d D U P A 2
H36D H 0.156354 -0.121683 0.364296 0.032 Uiso 0.283(8) 1 calc R U P A 2
H36E H 0.118109 -0.023764 0.362398 0.032 Uiso 0.283(8) 1 calc R U P A 2
H36F H 0.199822 -0.048628 0.431095 0.032 Uiso 0.283(8) 1 calc R U P A 2
C80 C 0.6414(3) 0.3387(3) 0.6860(3) 0.0622(13) Uani 1 1 d . . . . .
H80A H 0.582153 0.336508 0.646740 0.093 Uiso 1 1 calc R U . . .
H80B H 0.644253 0.390476 0.720329 0.093 Uiso 1 1 calc R U . . .
H80C H 0.641083 0.282737 0.712465 0.093 Uiso 1 1 calc R U . . .
C81 C 0.7283(3) 0.3482(2) 0.6529(2) 0.0327(8) Uani 1 1 d . . . . .
C82 C 0.7213(2) 0.3221(2) 0.58017(19) 0.0334(8) Uani 1 1 d . . . . .
H82 H 0.660235 0.297531 0.550613 0.040 Uiso 1 1 calc R U . . .
C83 C 0.8006(3) 0.3309(2) 0.5496(2) 0.0417(9) Uani 1 1 d . . . . .
H83 H 0.793485 0.314079 0.498978 0.050 Uiso 1 1 calc R U . . .
C84 C 0.8893(3) 0.3634(3) 0.5912(2) 0.0459(10) Uani 1 1 d . . . . .
H84 H 0.944321 0.367879 0.570043 0.055 Uiso 1 1 calc R U . . .
C85 C 0.8990(3) 0.3895(3) 0.6633(2) 0.0474(10) Uani 1 1 d . . . . .
H85 H 0.960899 0.412405 0.692471 0.057 Uiso 1 1 calc R U . . .
C86 C 0.8195(3) 0.3828(2) 0.6941(2) 0.0432(10) Uani 1 1 d . . . . .
H86 H 0.827076 0.402077 0.744290 0.052 Uiso 1 1 calc R U . . .
C73 C 0.9620(4) 0.8771(3) 0.4678(3) 0.0649(15) Uani 0.900(5) 1 d D U P B 1
H73A H 0.976577 0.921639 0.433068 0.097 Uiso 0.900(5) 1 calc R U P B 1
H73B H 0.980205 0.818225 0.453986 0.097 Uiso 0.900(5) 1 calc R U P B 1
H73C H 0.998825 0.896602 0.517714 0.097 Uiso 0.900(5) 1 calc R U P B 1
C74 C 0.8563(4) 0.8694(3) 0.4656(2) 0.0485(12) Uani 0.900(5) 1 d D U P B 1
C75 C 0.8208(5) 0.8407(3) 0.5245(3) 0.0627(15) Uani 0.900(5) 1 d D U P B 1
H75 H 0.865614 0.827651 0.568141 0.075 Uiso 0.900(5) 1 calc R U P B 1
C76 C 0.7222(5) 0.8299(3) 0.5233(3) 0.0693(16) Uani 0.900(5) 1 d D U P B 1
H76 H 0.699574 0.809213 0.564744 0.083 Uiso 0.900(5) 1 calc R U P B 1
C77 C 0.6599(5) 0.8499(4) 0.4614(4) 0.0757(17) Uani 0.900(5) 1 d D U P B 1
H77 H 0.592304 0.844183 0.459625 0.091 Uiso 0.900(5) 1 calc R U P B 1
C78 C 0.6925(4) 0.8791(4) 0.3988(3) 0.0638(15) Uani 0.900(5) 1 d D U P B 1
H78 H 0.647373 0.891879 0.355198 0.077 Uiso 0.900(5) 1 calc R U P B 1
C79 C 0.7898(3) 0.8887(3) 0.4021(3) 0.0464(12) Uani 0.900(5) 1 d D U P B 1
H79 H 0.812487 0.908761 0.360557 0.056 Uiso 0.900(5) 1 calc R U P B 1
C73A C 0.619(2) 0.861(4) 0.413(3) 0.083(9) Uani 0.100(5) 1 d D U P B 2
H73D H 0.598189 0.808303 0.437758 0.124 Uiso 0.100(5) 1 calc R U P B 2
H73E H 0.595790 0.851193 0.359739 0.124 Uiso 0.100(5) 1 calc R U P B 2
H73F H 0.592794 0.914651 0.429781 0.124 Uiso 0.100(5) 1 calc R U P B 2
C74A C 0.7274(18) 0.876(2) 0.4321(16) 0.059(4) Uani 0.100(5) 1 d DG U P B 2
C75A C 0.779(2) 0.854(2) 0.5007(15) 0.058(4) Uani 0.100(5) 1 d DG U P B 2
H75A H 0.745204 0.825811 0.534165 0.070 Uiso 0.100(5) 1 calc R U P B 2
C76A C 0.879(2) 0.872(2) 0.5205(13) 0.055(5) Uani 0.100(5) 1 d DG U P B 2
H76A H 0.914315 0.856695 0.567380 0.066 Uiso 0.100(5) 1 calc R U P B 2
C77A C 0.9283(18) 0.913(2) 0.4716(17) 0.056(5) Uani 0.100(5) 1 d DG U P B 2
H77A H 0.996997 0.925651 0.485046 0.067 Uiso 0.100(5) 1 calc R U P B 2
C78A C 0.877(2) 0.9357(18) 0.4029(16) 0.053(5) Uani 0.100(5) 1 d DG U P B 2
H78A H 0.910567 0.963725 0.369498 0.064 Uiso 0.100(5) 1 calc R U P B 2
C79A C 0.777(2) 0.917(2) 0.3832(13) 0.058(5) Uani 0.100(5) 1 d DG U P B 2
H79A H 0.741455 0.932841 0.336282 0.070 Uiso 0.100(5) 1 calc R U P B 2

loop_
_atom_site_aniso_label
_atom_site_aniso_U_11
_atom_site_aniso_U_22
_atom_site_aniso_U_33
_atom_site_aniso_U_23
_atom_site_aniso_U_13
_atom_site_aniso_U_12
La1 0.01383(8) 0.01586(9) 0.01337(9) 0.00133(6) 0.00336(6) 0.00100(6)
I1 0.03680(13) 0.02995(12) 0.01613(11) 0.00349(8) 0.00840(9) 0.01171(10)
N1 0.0171(12) 0.0157(12) 0.0222(13) 0.0004(10) 0.0073(11) 0.0031(10)
N2 0.0162(12) 0.0122(12) 0.0196(13) 0.0042(10) 0.0003(10) 0.0020(10)
C1 0.0149(14) 0.0220(15) 0.0082(13) 0.0034(11) 0.0003(11) 0.0039(11)
C2 0.0182(14) 0.0170(14) 0.0119(14) 0.0028(11) 0.0021(12) 0.0027(11)
C3 0.0240(16) 0.0193(15) 0.0201(15) 0.0061(12) 0.0094(13) 0.0087(12)
C4 0.0210(15) 0.0271(17) 0.0257(17) 0.0059(13) 0.0123(14) 0.0078(13)
C5 0.0178(14) 0.0215(16) 0.0200(15) 0.0067(12) 0.0069(12) 0.0010(12)
C6 0.0161(14) 0.0172(15) 0.0142(14) 0.0047(11) 0.0023(12) 0.0034(11)
C7 0.0185(14) 0.0116(13) 0.0148(14) 0.0038(11) 0.0067(12) 0.0055(11)
C8 0.0192(14) 0.0137(14) 0.0158(14) 0.0033(11) 0.0051(12) 0.0062(11)
C9 0.0211(15) 0.0154(15) 0.0160(15) 0.0002(11) 0.0010(12) 0.0046(12)
C10 0.0197(14) 0.0126(14) 0.0168(14) 0.0032(11) 0.0074(12) 0.0062(11)
C11 0.0191(14) 0.0162(14) 0.0142(14) 0.0039(11) 0.0040(12) 0.0044(11)
C12 0.0167(14) 0.0161(14) 0.0164(14) 0.0030(11) 0.0061(12) 0.0051(11)
C13 0.0307(17) 0.0207(16) 0.0145(15) 0.0045(12) 0.0065(13) 0.0017(13)
C14 0.0391(19) 0.0251(17) 0.0184(16) 0.0028(13) -0.0013(15) 0.0011(15)
C15 0.047(2) 0.042(2) 0.0196(17) 0.0001(15) 0.0144(16) 0.0135(18)
C16 0.0195(15) 0.0147(14) 0.0215(16) 0.0024(12) 0.0057(13) 0.0030(12)
C17 0.0315(18) 0.0273(18) 0.0264(17) 0.0041(14) 0.0121(15) -0.0014(14)
C18 0.0320(18) 0.0162(16) 0.040(2) 0.0045(14) 0.0127(16) 0.0008(13)
C19 0.0185(15) 0.0264(17) 0.0169(15) 0.0063(12) 0.0024(12) 0.0013(12)
C20 0.0275(18) 0.049(2) 0.0179(17) 0.0046(15) 0.0018(14) -0.0002(16)
C21 0.0250(18) 0.046(2) 0.035(2) 0.0094(17) -0.0008(16) 0.0108(16)
C37 0.0182(14) 0.0146(14) 0.0121(14) -0.0008(11) 0.0060(11) 0.0028(11)
C38 0.0168(14) 0.0164(14) 0.0134(14) -0.0003(11) 0.0053(12) 0.0017(11)
C39 0.0248(16) 0.0209(16) 0.0155(15) 0.0023(12) 0.0028(13) 0.0073(13)
C40 0.0196(15) 0.0255(16) 0.0167(15) 0.0028(12) 0.0005(12) 0.0038(13)
C41 0.0197(15) 0.0215(16) 0.0167(15) -0.0018(12) 0.0027(12) -0.0011(12)
C42 0.0184(14) 0.0186(15) 0.0125(14) 0.0000(11) 0.0051(12) 0.0029(12)
C43 0.0154(14) 0.0132(14) 0.0164(14) 0.0035(11) 0.0009(12) 0.0070(11)
C44 0.0218(15) 0.0131(14) 0.0165(15) 0.0032(11) 0.0056(12) 0.0054(11)
C45 0.0186(14) 0.0134(14) 0.0211(15) 0.0035(11) 0.0076(12) 0.0022(11)
C46 0.0161(14) 0.0144(14) 0.0198(15) 0.0018(11) 0.0042(12) 0.0042(11)
C47 0.0205(15) 0.0149(14) 0.0179(15) 0.0003(11) 0.0063(12) 0.0023(12)
C48 0.0189(14) 0.0161(14) 0.0176(15) 0.0046(11) 0.0064(12) 0.0053(12)
C49 0.0264(16) 0.0184(15) 0.0183(15) 0.0007(12) 0.0092(13) 0.0015(13)
C50 0.0366(19) 0.0230(17) 0.0242(17) 0.0023(13) 0.0160(15) 0.0000(14)
C51 0.041(2) 0.0304(18) 0.0194(17) 0.0080(14) 0.0076(15) 0.0055(15)
C52 0.0196(15) 0.0155(15) 0.0252(16) -0.0037(12) 0.0064(13) 0.0013(12)
C53 0.0334(19) 0.0323(19) 0.0256(18) -0.0050(15) 0.0035(15) -0.0071(15)
C54 0.035(2) 0.0183(17) 0.049(2) -0.0018(16) 0.0004(18) 0.0007(15)
C55 0.0180(15) 0.0216(16) 0.0220(16) -0.0013(12) 0.0070(13) -0.0009(12)
C56 0.0269(17) 0.046(2) 0.0267(18) 0.0057(15) 0.0140(15) 0.0050(16)
C57 0.0200(16) 0.036(2) 0.039(2) 0.0063(16) 0.0092(15) 0.0095(14)
C58 0.0113(13) 0.0182(15) 0.0173(15) 0.0021(12) -0.0008(12) -0.0020(11)
C59 0.0175(14) 0.0199(15) 0.0153(15) 0.0000(12) 0.0029(12) 0.0001(12)
C60 0.0230(15) 0.0164(15) 0.0200(15) -0.0013(12) 0.0038(13) -0.0009(12)
C61 0.0198(15) 0.0153(14) 0.0204(15) 0.0021(12) 0.0041(13) -0.0005(12)
C62 0.0197(15) 0.0229(16) 0.0175(15) 0.0022(12) 0.0039(12) 0.0001(12)
C63 0.0145(14) 0.0190(15) 0.0171(15) -0.0003(12) 0.0021(12) 0.0014(11)
C64 0.0279(16) 0.0157(15) 0.0206(16) 0.0018(12) 0.0096(13) -0.0026(12)
C65 0.040(2) 0.044(2) 0.0165(17) -0.0003(15) 0.0040(15) 0.0007(17)
C66 0.0342(18) 0.0215(16) 0.0267(17) -0.0012(13) 0.0170(15) -0.0016(14)
C67 0.0293(17) 0.0194(16) 0.0214(16) 0.0023(12) 0.0091(14) -0.0010(13)
C68 0.039(2) 0.0263(18) 0.036(2) 0.0004(15) 0.0104(17) -0.0052(15)
C69 0.040(2) 0.0214(17) 0.0340(19) 0.0093(14) 0.0121(16) 0.0021(15)
C70 0.0292(17) 0.0196(15) 0.0174(15) 0.0034(12) 0.0104(13) 0.0034(13)
C71 0.038(2) 0.057(3) 0.042(2) -0.0087(19) 0.0083(18) 0.0239(19)
C72 0.051(2) 0.038(2) 0.0236(18) -0.0055(15) 0.0070(17) 0.0164(18)
C22 0.013(2) 0.0179(16) 0.0182(19) 0.0034(13) 0.006(2) -0.0020(16)
C23 0.0180(19) 0.0208(18) 0.0170(19) 0.0041(13) 0.0056(18) -0.0002(18)
C24 0.022(2) 0.0219(18) 0.016(2) 0.0030(13) 0.0047(19) 0.0006(16)
C25 0.0197(19) 0.0202(15) 0.016(2) 0.0010(14) 0.0038(19) -0.0012(14)
C26 0.023(2) 0.0182(15) 0.017(2) 0.0039(16) 0.005(2) 0.0017(15)
C27 0.019(2) 0.0196(15) 0.016(2) 0.0030(14) 0.008(2) -0.0007(14)
C28 0.025(2) 0.022(2) 0.0156(19) 0.0044(18) 0.0010(17) -0.001(2)
C29 0.040(4) 0.024(4) 0.016(2) 0.006(2) 0.005(2) 0.002(3)
C30 0.027(2) 0.033(5) 0.026(3) 0.008(4) 0.000(2) 0.005(3)
C31 0.0287(19) 0.0205(16) 0.019(2) 0.0009(15) 0.0059(18) -0.0010(14)
C32 0.034(2) 0.025(3) 0.026(4) -0.001(3) 0.006(2) 0.005(2)
C33 0.035(2) 0.022(2) 0.030(3) 0.000(2) 0.010(2) -0.0069(17)
C34 0.030(2) 0.015(2) 0.018(2) 0.0036(18) 0.007(2) -0.0013(17)
C35 0.029(2) 0.024(4) 0.019(4) 0.005(3) 0.004(3) -0.001(2)
C36 0.034(3) 0.036(3) 0.015(4) 0.015(4) 0.009(3) 0.010(2)
C22A 0.014(4) 0.017(3) 0.018(3) 0.003(2) 0.008(3) -0.001(3)
C23A 0.015(3) 0.017(2) 0.018(3) 0.004(2) 0.007(3) 0.000(3)
C24A 0.018(4) 0.017(2) 0.015(3) 0.004(2) 0.005(3) 0.000(3)
C25A 0.023(3) 0.016(2) 0.016(3) 0.004(2) 0.005(3) -0.001(2)
C26A 0.019(4) 0.017(2) 0.015(3) 0.004(2) 0.005(3) 0.002(3)
C27A 0.018(3) 0.017(2) 0.017(3) 0.003(2) 0.009(3) -0.001(2)
C28A 0.023(4) 0.017(3) 0.018(3) 0.004(3) 0.002(3) -0.001(3)
C29A 0.033(6) 0.020(8) 0.019(4) 0.007(4) 0.005(5) 0.006(6)
C30A 0.029(5) 0.028(9) 0.023(6) 0.004(6) 0.002(4) 0.009(5)
C31A 0.030(3) 0.016(2) 0.019(4) 0.002(3) 0.003(3) -0.001(3)
C32A 0.032(4) 0.018(6) 0.023(8) -0.003(6) 0.005(5) -0.002(4)
C33A 0.032(4) 0.020(5) 0.025(5) 0.003(4) 0.000(4) -0.004(3)
C34A 0.030(3) 0.021(4) 0.017(3) 0.002(3) 0.007(3) 0.001(3)
C35A 0.027(4) 0.023(8) 0.018(6) 0.000(6) 0.005(5) -0.002(5)
C36A 0.028(5) 0.026(6) 0.011(6) 0.004(6) 0.004(5) 0.004(5)
C80 0.079(3) 0.049(3) 0.082(3) 0.030(2) 0.054(3) 0.030(2)
C81 0.040(2) 0.0251(18) 0.039(2) 0.0164(15) 0.0157(17) 0.0141(15)
C82 0.0255(17) 0.037(2) 0.034(2) 0.0038(16) -0.0011(15) 0.0016(15)
C83 0.051(2) 0.042(2) 0.034(2) -0.0062(17) 0.0154(19) -0.0004(19)
C84 0.034(2) 0.041(2) 0.066(3) 0.000(2) 0.021(2) 0.0012(18)
C85 0.038(2) 0.036(2) 0.055(3) 0.0020(19) -0.013(2) -0.0051(18)
C86 0.066(3) 0.036(2) 0.0231(19) 0.0066(16) 0.0000(19) 0.009(2)
C73 0.080(4) 0.050(3) 0.057(3) 0.010(3) -0.001(3) 0.006(3)
C74 0.083(3) 0.026(2) 0.040(2) -0.0010(19) 0.018(2) 0.012(2)
C75 0.123(4) 0.030(3) 0.043(3) 0.000(2) 0.034(3) 0.009(3)
C76 0.123(5) 0.034(3) 0.068(3) -0.009(2) 0.060(3) 0.012(3)
C77 0.097(4) 0.044(3) 0.103(4) -0.010(3) 0.059(3) 0.010(3)
C78 0.079(3) 0.046(3) 0.075(4) -0.003(3) 0.029(3) 0.025(3)
C79 0.073(3) 0.030(2) 0.043(3) 0.0018(19) 0.022(2) 0.019(2)
C73A 0.095(9) 0.064(19) 0.10(2) -0.018(19) 0.034(12) 0.020(15)
C74A 0.092(7) 0.030(7) 0.064(7) -0.011(7) 0.032(6) 0.020(7)
C75A 0.097(7) 0.027(8) 0.061(7) -0.009(7) 0.035(7) 0.019(7)
C76A 0.097(8) 0.026(9) 0.048(8) -0.011(8) 0.025(7) 0.019(8)
C77A 0.088(9) 0.032(11) 0.054(9) -0.006(9) 0.023(8) 0.022(10)
C78A 0.087(8) 0.031(9) 0.049(8) -0.004(8) 0.027(8) 0.014(8)
C79A 0.087(8) 0.034(9) 0.058(8) -0.006(8) 0.021(7) 0.020(8)

_geom_special_details            
;
 All esds (except the esd in the dihedral angle between two l.s. planes)
 are estimated using the full covariance matrix.  The cell esds are taken
 into account individually in the estimation of esds in distances, angles
 and torsion angles; correlations between esds in cell parameters are only
 used when they are defined by crystal symmetry.  An approximate (isotropic)
 treatment of cell esds is used for estimating esds involving l.s. planes.
;
loop_
_geom_bond_atom_site_label_1
_geom_bond_atom_site_label_2
_geom_bond_distance
_geom_bond_site_symmetry_2
_geom_bond_publ_flag
La1 I1 3.0866(3) . ?
La1 N1 2.402(2) . ?
La1 N2 2.399(2) . ?
La1 C7 3.132(3) . ?
La1 C8 3.163(3) . ?
La1 C9 3.201(3) . ?
La1 C10 3.249(3) . ?
La1 C11 3.220(3) . ?
La1 C12 3.203(3) . ?
La1 C43 3.128(3) . ?
La1 C44 3.113(3) . ?
La1 C45 3.177(3) . ?
La1 C46 3.270(3) . ?
La1 C47 3.266(3) . ?
La1 C48 3.246(3) . ?
N1 H1 0.83(2) . ?
N1 C1 1.378(3) . ?
N2 H2 0.82(2) . ?
N2 C37 1.380(3) . ?
C1 C2 1.420(4) . ?
C1 C6 1.413(4) . ?
C2 C3 1.383(4) . ?
C2 C7 1.494(4) . ?
C3 H3 0.9500 . ?
C3 C4 1.389(4) . ?
C4 H4 0.9500 . ?
C4 C5 1.388(4) . ?
C5 H5 0.9500 . ?
C5 C6 1.391(4) . ?
C6 C22 1.498(6) . ?
C6 C22A 1.517(13) . ?
C7 C8 1.412(4) . ?
C7 C12 1.416(4) . ?
C8 C9 1.394(4) . ?
C8 C13 1.520(4) . ?
C9 H9 0.9500 . ?
C9 C10 1.396(4) . ?
C10 C11 1.389(4) . ?
C10 C16 1.521(4) . ?
C11 H11 0.9500 . ?
C11 C12 1.395(4) . ?
C12 C19 1.531(4) . ?
C13 H13 1.0000 . ?
C13 C14 1.538(4) . ?
C13 C15 1.537(4) . ?
C14 H14A 0.9800 . ?
C14 H14B 0.9800 . ?
C14 H14C 0.9800 . ?
C15 H15A 0.9800 . ?
C15 H15B 0.9800 . ?
C15 H15C 0.9800 . ?
C16 H16 1.0000 . ?
C16 C17 1.524(4) . ?
C16 C18 1.534(4) . ?
C17 H17A 0.9800 . ?
C17 H17B 0.9800 . ?
C17 H17C 0.9800 . ?
C18 H18A 0.9800 . ?
C18 H18B 0.9800 . ?
C18 H18C 0.9800 . ?
C19 H19 1.0000 . ?
C19 C20 1.514(4) . ?
C19 C21 1.520(4) . ?
C20 H20A 0.9800 . ?
C20 H20B 0.9800 . ?
C20 H20C 0.9800 . ?
C21 H21A 0.9800 . ?
C21 H21B 0.9800 . ?
C21 H21C 0.9800 . ?
C37 C38 1.416(4) . ?
C37 C42 1.419(4) . ?
C38 C39 1.377(4) . ?
C38 C43 1.504(4) . ?
C39 H39 0.9500 . ?
C39 C40 1.391(4) . ?
C40 H40 0.9500 . ?
C40 C41 1.390(4) . ?
C41 H41 0.9500 . ?
C41 C42 1.394(4) . ?
C42 C58 1.503(4) . ?
C43 C44 1.407(4) . ?
C43 C48 1.415(4) . ?
C44 C45 1.399(4) . ?
C44 C49 1.523(4) . ?
C45 H45 0.9500 . ?
C45 C46 1.395(4) . ?
C46 C47 1.391(4) . ?
C46 C52 1.519(4) . ?
C47 H47 0.9500 . ?
C47 C48 1.393(4) . ?
C48 C55 1.523(4) . ?
C49 H49 1.0000 . ?
C49 C50 1.521(4) . ?
C49 C51 1.527(4) . ?
C50 H50A 0.9800 . ?
C50 H50B 0.9800 . ?
C50 H50C 0.9800 . ?
C51 H51A 0.9800 . ?
C51 H51B 0.9800 . ?
C51 H51C 0.9800 . ?
C52 H52 1.0000 . ?
C52 C53 1.518(4) . ?
C52 C54 1.532(4) . ?
C53 H53A 0.9800 . ?
C53 H53B 0.9800 . ?
C53 H53C 0.9800 . ?
C54 H54A 0.9800 . ?
C54 H54B 0.9800 . ?
C54 H54C 0.9800 . ?
C55 H55 1.0000 . ?
C55 C56 1.522(4) . ?
C55 C57 1.524(4) . ?
C56 H56A 0.9800 . ?
C56 H56B 0.9800 . ?
C56 H56C 0.9800 . ?
C57 H57A 0.9800 . ?
C57 H57B 0.9800 . ?
C57 H57C 0.9800 . ?
C58 C59 1.409(4) . ?
C58 C63 1.408(4) . ?
C59 C60 1.390(4) . ?
C59 C64 1.528(4) . ?
C60 H60 0.9500 . ?
C60 C61 1.387(4) . ?
C61 C62 1.384(4) . ?
C61 C67 1.524(4) . ?
C62 H62 0.9500 . ?
C62 C63 1.385(4) . ?
C63 C70 1.525(4) . ?
C64 H64 1.0000 . ?
C64 C65 1.532(4) . ?
C64 C66 1.527(4) . ?
C65 H65A 0.9800 . ?
C65 H65B 0.9800 . ?
C65 H65C 0.9800 . ?
C66 H66A 0.9800 . ?
C66 H66B 0.9800 . ?
C66 H66C 0.9800 . ?
C67 H67 1.0000 . ?
C67 C68 1.532(4) . ?
C67 C69 1.521(4) . ?
C68 H68A 0.9800 . ?
C68 H68B 0.9800 . ?
C68 H68C 0.9800 . ?
C69 H69A 0.9800 . ?
C69 H69B 0.9800 . ?
C69 H69C 0.9800 . ?
C70 H70 1.0000 . ?
C70 C71 1.516(4) . ?
C70 C72 1.518(4) . ?
C71 H71A 0.9800 . ?
C71 H71B 0.9800 . ?
C71 H71C 0.9800 . ?
C72 H72A 0.9800 . ?
C72 H72B 0.9800 . ?
C72 H72C 0.9800 . ?
C22 C23 1.418(6) . ?
C22 C27 1.400(6) . ?
C23 C24 1.385(6) . ?
C23 C28 1.522(6) . ?
C24 H24 0.9500 . ?
C24 C25 1.381(6) . ?
C25 C26 1.386(5) . ?
C25 C31 1.527(6) . ?
C26 H26 0.9500 . ?
C26 C27 1.396(6) . ?
C27 C34 1.525(5) . ?
C28 H28 1.0000 . ?
C28 C29 1.530(6) . ?
C28 C30 1.533(7) . ?
C29 H29A 0.9800 . ?
C29 H29B 0.9800 . ?
C29 H29C 0.9800 . ?
C30 H30A 0.9800 . ?
C30 H30B 0.9800 . ?
C30 H30C 0.9800 . ?
C31 H31 1.0000 . ?
C31 C32 1.524(8) . ?
C31 C33 1.516(6) . ?
C32 H32A 0.9800 . ?
C32 H32B 0.9800 . ?
C32 H32C 0.9800 . ?
C33 H33A 0.9800 . ?
C33 H33B 0.9800 . ?
C33 H33C 0.9800 . ?
C34 H34 1.0000 . ?
C34 C35 1.537(7) . ?
C34 C36 1.533(6) . ?
C35 H35A 0.9800 . ?
C35 H35B 0.9800 . ?
C35 H35C 0.9800 . ?
C36 H36A 0.9800 . ?
C36 H36B 0.9800 . ?
C36 H36C 0.9800 . ?
C22A C23A 1.423(12) . ?
C22A C27A 1.395(11) . ?
C23A C24A 1.411(11) . ?
C23A C28A 1.514(11) . ?
C24A H24A 0.9500 . ?
C24A C25A 1.376(11) . ?
C25A C26A 1.384(11) . ?
C25A C31A 1.536(11) . ?
C26A H26A 0.9500 . ?
C26A C27A 1.393(12) . ?
C27A C34A 1.523(11) . ?
C28A H28A 1.0000 . ?
C28A C29A 1.532(12) . ?
C28A C30A 1.531(12) . ?
C29A H29D 0.9800 . ?
C29A H29E 0.9800 . ?
C29A H29F 0.9800 . ?
C30A H30D 0.9800 . ?
C30A H30E 0.9800 . ?
C30A H30F 0.9800 . ?
C31A H31A 1.0000 . ?
C31A C32A 1.532(13) . ?
C31A C33A 1.524(12) . ?
C32A H32D 0.9800 . ?
C32A H32E 0.9800 . ?
C32A H32F 0.9800 . ?
C33A H33D 0.9800 . ?
C33A H33E 0.9800 . ?
C33A H33F 0.9800 . ?
C34A H34A 1.0000 . ?
C34A C35A 1.532(13) . ?
C34A C36A 1.540(13) . ?
C35A H35D 0.9800 . ?
C35A H35E 0.9800 . ?
C35A H35F 0.9800 . ?
C36A H36D 0.9800 . ?
C36A H36E 0.9800 . ?
C36A H36F 0.9800 . ?
C80 H80A 0.9800 . ?
C80 H80B 0.9800 . ?
C80 H80C 0.9800 . ?
C80 C81 1.498(5) . ?
C81 C82 1.379(5) . ?
C81 C86 1.392(5) . ?
C82 H82 0.9500 . ?
C82 C83 1.373(5) . ?
C83 H83 0.9500 . ?
C83 C84 1.358(5) . ?
C84 H84 0.9500 . ?
C84 C85 1.362(5) . ?
C85 H85 0.9500 . ?
C85 C86 1.376(5) . ?
C86 H86 0.9500 . ?
C73 H73A 0.9800 . ?
C73 H73B 0.9800 . ?
C73 H73C 0.9800 . ?
C73 C74 1.487(7) . ?
C74 C75 1.373(6) . ?
C74 C79 1.394(6) . ?
C75 H75 0.9500 . ?
C75 C76 1.391(7) . ?
C76 H76 0.9500 . ?
C76 C77 1.346(7) . ?
C77 H77 0.9500 . ?
C77 C78 1.416(7) . ?
C78 H78 0.9500 . ?
C78 C79 1.364(6) . ?
C79 H79 0.9500 . ?
C73A H73D 0.9800 . ?
C73A H73E 0.9800 . ?
C73A H73F 0.9800 . ?
C73A C74A 1.491(14) . ?
C74A C75A 1.3900 . ?
C74A C79A 1.3900 . ?
C75A H75A 0.9500 . ?
C75A C76A 1.3900 . ?
C76A H76A 0.9500 . ?
C76A C77A 1.3900 . ?
C77A H77A 0.9500 . ?
C77A C78A 1.3900 . ?
C78A H78A 0.9500 . ?
C78A C79A 1.3900 . ?
C79A H79A 0.9500 . ?

loop_
_geom_angle_atom_site_label_1
_geom_angle_atom_site_label_2
_geom_angle_atom_site_label_3
_geom_angle
_geom_angle_site_symmetry_1
_geom_angle_site_symmetry_3
_geom_angle_publ_flag
I1 La1 C7 112.63(5) . . ?
I1 La1 C8 129.48(5) . . ?
I1 La1 C9 116.68(5) . . ?
I1 La1 C10 91.69(5) . . ?
I1 La1 C11 77.85(5) . . ?
I1 La1 C12 87.41(5) . . ?
I1 La1 C43 110.96(5) . . ?
I1 La1 C44 128.37(5) . . ?
I1 La1 C45 115.75(5) . . ?
I1 La1 C46 90.82(5) . . ?
I1 La1 C47 77.05(5) . . ?
I1 La1 C48 86.05(5) . . ?
N1 La1 I1 106.10(6) . . ?
N1 La1 C7 56.88(7) . . ?
N1 La1 C8 74.90(7) . . ?
N1 La1 C9 99.51(8) . . ?
N1 La1 C10 108.72(7) . . ?
N1 La1 C11 92.73(8) . . ?
N1 La1 C12 67.72(8) . . ?
N1 La1 C43 110.20(8) . . ?
N1 La1 C44 85.52(8) . . ?
N1 La1 C45 65.91(8) . . ?
N1 La1 C46 70.62(7) . . ?
N1 La1 C47 94.11(7) . . ?
N1 La1 C48 114.01(8) . . ?
N2 La1 I1 105.59(6) . . ?
N2 La1 N1 148.31(8) . . ?
N2 La1 C7 109.92(7) . . ?
N2 La1 C8 85.23(8) . . ?
N2 La1 C9 65.95(8) . . ?
N2 La1 C10 70.49(7) . . ?
N2 La1 C11 94.10(7) . . ?
N2 La1 C12 114.11(7) . . ?
N2 La1 C43 56.96(7) . . ?
N2 La1 C44 74.67(8) . . ?
N2 La1 C45 99.67(8) . . ?
N2 La1 C46 108.72(7) . . ?
N2 La1 C47 92.67(7) . . ?
N2 La1 C48 68.03(7) . . ?
C7 La1 C8 25.91(7) . . ?
C7 La1 C9 44.84(7) . . ?
C7 La1 C10 52.60(7) . . ?
C7 La1 C11 44.94(7) . . ?
C7 La1 C12 25.81(7) . . ?
C7 La1 C45 112.14(7) . . ?
C7 La1 C46 126.29(7) . . ?
C7 La1 C47 150.68(7) . . ?
C7 La1 C48 160.48(7) . . ?
C8 La1 C9 25.30(7) . . ?
C8 La1 C10 44.86(7) . . ?
C8 La1 C11 51.91(7) . . ?
C8 La1 C12 45.05(7) . . ?
C8 La1 C45 110.43(7) . . ?
C8 La1 C46 132.98(7) . . ?
C8 La1 C47 152.96(7) . . ?
C8 La1 C48 141.15(7) . . ?
C9 La1 C10 24.98(7) . . ?
C9 La1 C11 43.58(7) . . ?
C9 La1 C12 51.39(7) . . ?
C9 La1 C46 152.51(7) . . ?
C9 La1 C47 156.54(7) . . ?
C9 La1 C48 132.58(7) . . ?
C10 La1 C46 177.49(7) . . ?
C10 La1 C47 156.69(7) . . ?
C11 La1 C10 24.79(7) . . ?
C11 La1 C46 156.63(7) . . ?
C11 La1 C47 154.91(7) . . ?
C11 La1 C48 151.87(7) . . ?
C12 La1 C10 44.32(7) . . ?
C12 La1 C11 25.09(7) . . ?
C12 La1 C46 135.95(7) . . ?
C12 La1 C47 151.97(7) . . ?
C12 La1 C48 173.46(7) . . ?
C43 La1 C7 136.41(7) . . ?
C43 La1 C8 115.80(7) . . ?
C43 La1 C9 112.47(7) . . ?
C43 La1 C10 126.34(7) . . ?
C43 La1 C11 150.86(7) . . ?
C43 La1 C12 160.83(7) . . ?
C43 La1 C45 45.09(7) . . ?
C43 La1 C46 52.44(7) . . ?
C43 La1 C47 44.37(7) . . ?
C43 La1 C48 25.56(7) . . ?
C44 La1 C7 115.44(7) . . ?
C44 La1 C8 102.15(7) . . ?
C44 La1 C9 110.25(7) . . ?
C44 La1 C10 132.73(7) . . ?
C44 La1 C11 153.14(7) . . ?
C44 La1 C12 141.02(7) . . ?
C44 La1 C43 26.06(7) . . ?
C44 La1 C45 25.68(7) . . ?
C44 La1 C46 45.04(7) . . ?
C44 La1 C47 51.69(7) . . ?
C44 La1 C48 45.05(7) . . ?
C45 La1 C9 127.57(7) . . ?
C45 La1 C10 152.55(7) . . ?
C45 La1 C11 156.70(7) . . ?
C45 La1 C12 132.25(7) . . ?
C45 La1 C46 24.94(7) . . ?
C45 La1 C47 43.32(7) . . ?
C45 La1 C48 51.37(7) . . ?
C47 La1 C46 24.58(7) . . ?
C48 La1 C10 136.09(7) . . ?
C48 La1 C46 44.04(7) . . ?
C48 La1 C47 24.70(7) . . ?
La1 N1 H1 108(2) . . ?
C1 N1 La1 139.72(19) . . ?
C1 N1 H1 112(2) . . ?
La1 N2 H2 112(2) . . ?
C37 N2 La1 139.73(19) . . ?
C37 N2 H2 108(2) . . ?
N1 C1 C2 117.7(3) . . ?
N1 C1 C6 124.2(2) . . ?
C6 C1 C2 118.1(2) . . ?
C1 C2 C7 115.5(2) . . ?
C3 C2 C1 120.3(3) . . ?
C3 C2 C7 123.9(2) . . ?
C2 C3 H3 119.3 . . ?
C2 C3 C4 121.4(3) . . ?
C4 C3 H3 119.3 . . ?
C3 C4 H4 120.8 . . ?
C5 C4 C3 118.5(3) . . ?
C5 C4 H4 120.8 . . ?
C4 C5 H5 119.1 . . ?
C4 C5 C6 121.9(3) . . ?
C6 C5 H5 119.1 . . ?
C1 C6 C22 120.7(6) . . ?
C1 C6 C22A 123.6(14) . . ?
C5 C6 C1 119.5(2) . . ?
C5 C6 C22 119.4(6) . . ?
C5 C6 C22A 116.8(14) . . ?
C2 C7 La1 108.90(16) . . ?
C8 C7 La1 78.28(15) . . ?
C8 C7 C2 122.2(2) . . ?
C8 C7 C12 119.2(3) . . ?
C12 C7 La1 79.87(15) . . ?
C12 C7 C2 118.5(2) . . ?
C7 C8 La1 75.81(14) . . ?
C7 C8 C13 120.5(2) . . ?
C9 C8 La1 78.85(15) . . ?
C9 C8 C7 118.9(3) . . ?
C9 C8 C13 120.5(2) . . ?
C13 C8 La1 119.25(17) . . ?
La1 C9 H9 116.5 . . ?
C8 C9 La1 75.85(15) . . ?
C8 C9 H9 118.7 . . ?
C8 C9 C10 122.6(3) . . ?
C10 C9 La1 79.42(15) . . ?
C10 C9 H9 118.7 . . ?
C9 C10 La1 75.59(15) . . ?
C9 C10 C16 119.3(2) . . ?
C11 C10 La1 76.44(15) . . ?
C11 C10 C9 117.7(3) . . ?
C11 C10 C16 122.7(2) . . ?
C16 C10 La1 123.13(16) . . ?
La1 C11 H11 115.9 . . ?
C10 C11 La1 78.77(16) . . ?
C10 C11 H11 119.0 . . ?
C10 C11 C12 121.9(3) . . ?
C12 C11 La1 76.77(16) . . ?
C12 C11 H11 119.0 . . ?
C7 C12 La1 74.32(15) . . ?
C7 C12 C19 119.9(2) . . ?
C11 C12 La1 78.14(16) . . ?
C11 C12 C7 119.5(3) . . ?
C11 C12 C19 120.1(3) . . ?
C19 C12 La1 125.00(17) . . ?
C8 C13 H13 108.5 . . ?
C8 C13 C14 113.2(2) . . ?
C8 C13 C15 109.9(2) . . ?
C14 C13 H13 108.5 . . ?
C15 C13 H13 108.5 . . ?
C15 C13 C14 108.2(2) . . ?
C13 C14 H14A 109.5 . . ?
C13 C14 H14B 109.5 . . ?
C13 C14 H14C 109.5 . . ?
H14A C14 H14B 109.5 . . ?
H14A C14 H14C 109.5 . . ?
H14B C14 H14C 109.5 . . ?
C13 C15 H15A 109.5 . . ?
C13 C15 H15B 109.5 . . ?
C13 C15 H15C 109.5 . . ?
H15A C15 H15B 109.5 . . ?
H15A C15 H15C 109.5 . . ?
H15B C15 H15C 109.5 . . ?
C10 C16 H16 108.1 . . ?
C10 C16 C17 114.0(2) . . ?
C10 C16 C18 108.2(2) . . ?
C17 C16 H16 108.1 . . ?
C17 C16 C18 110.1(2) . . ?
C18 C16 H16 108.1 . . ?
C16 C17 H17A 109.5 . . ?
C16 C17 H17B 109.5 . . ?
C16 C17 H17C 109.5 . . ?
H17A C17 H17B 109.5 . . ?
H17A C17 H17C 109.5 . . ?
H17B C17 H17C 109.5 . . ?
C16 C18 H18A 109.5 . . ?
C16 C18 H18B 109.5 . . ?
C16 C18 H18C 109.5 . . ?
H18A C18 H18B 109.5 . . ?
H18A C18 H18C 109.5 . . ?
H18B C18 H18C 109.5 . . ?
C12 C19 H19 107.9 . . ?
C20 C19 C12 115.3(2) . . ?
C20 C19 H19 107.9 . . ?
C20 C19 C21 110.1(3) . . ?
C21 C19 C12 107.5(2) . . ?
C21 C19 H19 107.9 . . ?
C19 C20 H20A 109.5 . . ?
C19 C20 H20B 109.5 . . ?
C19 C20 H20C 109.5 . . ?
H20A C20 H20B 109.5 . . ?
H20A C20 H20C 109.5 . . ?
H20B C20 H20C 109.5 . . ?
C19 C21 H21A 109.5 . . ?
C19 C21 H21B 109.5 . . ?
C19 C21 H21C 109.5 . . ?
H21A C21 H21B 109.5 . . ?
H21A C21 H21C 109.5 . . ?
H21B C21 H21C 109.5 . . ?
N2 C37 C38 118.0(3) . . ?
N2 C37 C42 123.7(2) . . ?
C38 C37 C42 118.2(3) . . ?
C37 C38 C43 115.1(2) . . ?
C39 C38 C37 120.7(3) . . ?
C39 C38 C43 123.8(2) . . ?
C38 C39 H39 119.5 . . ?
C38 C39 C40 121.0(3) . . ?
C40 C39 H39 119.5 . . ?
C39 C40 H40 120.5 . . ?
C41 C40 C39 119.0(3) . . ?
C41 C40 H40 120.5 . . ?
C40 C41 H41 119.3 . . ?
C40 C41 C42 121.5(3) . . ?
C42 C41 H41 119.3 . . ?
C37 C42 C58 120.9(2) . . ?
C41 C42 C37 119.4(3) . . ?
C41 C42 C58 119.4(3) . . ?
C38 C43 La1 109.04(16) . . ?
C44 C43 La1 76.38(15) . . ?
C44 C43 C38 121.9(2) . . ?
C44 C43 C48 119.6(2) . . ?
C48 C43 La1 81.91(16) . . ?
C48 C43 C38 118.4(2) . . ?
C43 C44 La1 77.55(16) . . ?
C43 C44 C49 120.6(2) . . ?
C45 C44 La1 79.72(16) . . ?
C45 C44 C43 119.0(2) . . ?
C45 C44 C49 120.4(3) . . ?
C49 C44 La1 115.87(17) . . ?
La1 C45 H45 115.7 . . ?
C44 C45 La1 74.60(16) . . ?
C44 C45 H45 118.8 . . ?
C46 C45 La1 81.26(17) . . ?
C46 C45 C44 122.4(3) . . ?
C46 C45 H45 118.8 . . ?
C45 C46 La1 73.80(15) . . ?
C45 C46 C52 119.4(3) . . ?
C47 C46 La1 77.55(16) . . ?
C47 C46 C45 117.3(3) . . ?
C47 C46 C52 123.1(2) . . ?
C52 C46 La1 122.88(17) . . ?
La1 C47 H47 117.2 . . ?
C46 C47 La1 77.87(16) . . ?
C46 C47 H47 118.6 . . ?
C46 C47 C48 122.7(3) . . ?
C48 C47 La1 76.85(15) . . ?
C48 C47 H47 118.6 . . ?
C43 C48 La1 72.54(15) . . ?
C43 C48 C55 119.9(2) . . ?
C47 C48 La1 78.45(16) . . ?
C47 C48 C43 118.9(3) . . ?
C47 C48 C55 120.9(2) . . ?
C55 C48 La1 125.32(18) . . ?
C44 C49 H49 107.8 . . ?
C44 C49 C51 110.5(2) . . ?
C50 C49 C44 113.4(2) . . ?
C50 C49 H49 107.8 . . ?
C50 C49 C51 109.4(3) . . ?
C51 C49 H49 107.8 . . ?
C49 C50 H50A 109.5 . . ?
C49 C50 H50B 109.5 . . ?
C49 C50 H50C 109.5 . . ?
H50A C50 H50B 109.5 . . ?
H50A C50 H50C 109.5 . . ?
H50B C50 H50C 109.5 . . ?
C49 C51 H51A 109.5 . . ?
C49 C51 H51B 109.5 . . ?
C49 C51 H51C 109.5 . . ?
H51A C51 H51B 109.5 . . ?
H51A C51 H51C 109.5 . . ?
H51B C51 H51C 109.5 . . ?
C46 C52 H52 107.7 . . ?
C46 C52 C54 108.8(2) . . ?
C53 C52 C46 113.7(2) . . ?
C53 C52 H52 107.7 . . ?
C53 C52 C54 111.0(2) . . ?
C54 C52 H52 107.7 . . ?
C52 C53 H53A 109.5 . . ?
C52 C53 H53B 109.5 . . ?
C52 C53 H53C 109.5 . . ?
H53A C53 H53B 109.5 . . ?
H53A C53 H53C 109.5 . . ?
H53B C53 H53C 109.5 . . ?
C52 C54 H54A 109.5 . . ?
C52 C54 H54B 109.5 . . ?
C52 C54 H54C 109.5 . . ?
H54A C54 H54B 109.5 . . ?
H54A C54 H54C 109.5 . . ?
H54B C54 H54C 109.5 . . ?
C48 C55 H55 107.8 . . ?
C48 C55 C57 108.2(2) . . ?
C56 C55 C48 115.0(2) . . ?
C56 C55 H55 107.8 . . ?
C56 C55 C57 109.9(2) . . ?
C57 C55 H55 107.8 . . ?
C55 C56 H56A 109.5 . . ?
C55 C56 H56B 109.5 . . ?
C55 C56 H56C 109.5 . . ?
H56A C56 H56B 109.5 . . ?
H56A C56 H56C 109.5 . . ?
H56B C56 H56C 109.5 . . ?
C55 C57 H57A 109.5 . . ?
C55 C57 H57B 109.5 . . ?
C55 C57 H57C 109.5 . . ?
H57A C57 H57B 109.5 . . ?
H57A C57 H57C 109.5 . . ?
H57B C57 H57C 109.5 . . ?
C59 C58 C42 121.7(3) . . ?
C63 C58 C42 119.0(2) . . ?
C63 C58 C59 119.2(3) . . ?
C58 C59 C64 120.4(3) . . ?
C60 C59 C58 118.9(3) . . ?
C60 C59 C64 120.7(2) . . ?
C59 C60 H60 118.8 . . ?
C61 C60 C59 122.4(3) . . ?
C61 C60 H60 118.8 . . ?
C60 C61 C67 122.0(3) . . ?
C62 C61 C60 117.5(3) . . ?
C62 C61 C67 120.5(3) . . ?
C61 C62 H62 118.7 . . ?
C61 C62 C63 122.6(3) . . ?
C63 C62 H62 118.7 . . ?
C58 C63 C70 121.1(3) . . ?
C62 C63 C58 119.1(3) . . ?
C62 C63 C70 119.7(3) . . ?
C59 C64 H64 107.9 . . ?
C59 C64 C65 111.9(3) . . ?
C65 C64 H64 107.9 . . ?
C66 C64 C59 111.6(2) . . ?
C66 C64 H64 107.9 . . ?
C66 C64 C65 109.4(2) . . ?
C64 C65 H65A 109.5 . . ?
C64 C65 H65B 109.5 . . ?
C64 C65 H65C 109.5 . . ?
H65A C65 H65B 109.5 . . ?
H65A C65 H65C 109.5 . . ?
H65B C65 H65C 109.5 . . ?
C64 C66 H66A 109.5 . . ?
C64 C66 H66B 109.5 . . ?
C64 C66 H66C 109.5 . . ?
H66A C66 H66B 109.5 . . ?
H66A C66 H66C 109.5 . . ?
H66B C66 H66C 109.5 . . ?
C61 C67 H67 107.0 . . ?
C61 C67 C68 110.6(3) . . ?
C68 C67 H67 107.0 . . ?
C69 C67 C61 112.4(3) . . ?
C69 C67 H67 107.0 . . ?
C69 C67 C68 112.4(3) . . ?
C67 C68 H68A 109.5 . . ?
C67 C68 H68B 109.5 . . ?
C67 C68 H68C 109.5 . . ?
H68A C68 H68B 109.5 . . ?
H68A C68 H68C 109.5 . . ?
H68B C68 H68C 109.5 . . ?
C67 C69 H69A 109.5 . . ?
C67 C69 H69B 109.5 . . ?
C67 C69 H69C 109.5 . . ?
H69A C69 H69B 109.5 . . ?
H69A C69 H69C 109.5 . . ?
H69B C69 H69C 109.5 . . ?
C63 C70 H70 107.5 . . ?
C71 C70 C63 110.0(3) . . ?
C71 C70 H70 107.5 . . ?
C71 C70 C72 109.9(3) . . ?
C72 C70 C63 114.2(2) . . ?
C72 C70 H70 107.5 . . ?
C70 C71 H71A 109.5 . . ?
C70 C71 H71B 109.5 . . ?
C70 C71 H71C 109.5 . . ?
H71A C71 H71B 109.5 . . ?
H71A C71 H71C 109.5 . . ?
H71B C71 H71C 109.5 . . ?
C70 C72 H72A 109.5 . . ?
C70 C72 H72B 109.5 . . ?
C70 C72 H72C 109.5 . . ?
H72A C72 H72B 109.5 . . ?
H72A C72 H72C 109.5 . . ?
H72B C72 H72C 109.5 . . ?
C23 C22 C6 119.3(5) . . ?
C27 C22 C6 121.0(5) . . ?
C27 C22 C23 119.5(5) . . ?
C22 C23 C28 121.6(5) . . ?
C24 C23 C22 117.9(4) . . ?
C24 C23 C28 120.4(4) . . ?
C23 C24 H24 118.2 . . ?
C25 C24 C23 123.6(4) . . ?
C25 C24 H24 118.2 . . ?
C24 C25 C26 117.7(4) . . ?
C24 C25 C31 120.3(4) . . ?
C26 C25 C31 121.9(4) . . ?
C25 C26 H26 119.3 . . ?
C25 C26 C27 121.4(4) . . ?
C27 C26 H26 119.3 . . ?
C22 C27 C34 120.2(5) . . ?
C26 C27 C22 119.8(4) . . ?
C26 C27 C34 119.9(5) . . ?
C23 C28 H28 107.4 . . ?
C23 C28 C29 114.1(4) . . ?
C23 C28 C30 111.5(5) . . ?
C29 C28 H28 107.4 . . ?
C29 C28 C30 108.8(7) . . ?
C30 C28 H28 107.4 . . ?
C28 C29 H29A 109.5 . . ?
C28 C29 H29B 109.5 . . ?
C28 C29 H29C 109.5 . . ?
H29A C29 H29B 109.5 . . ?
H29A C29 H29C 109.5 . . ?
H29B C29 H29C 109.5 . . ?
C28 C30 H30A 109.5 . . ?
C28 C30 H30B 109.5 . . ?
C28 C30 H30C 109.5 . . ?
H30A C30 H30B 109.5 . . ?
H30A C30 H30C 109.5 . . ?
H30B C30 H30C 109.5 . . ?
C25 C31 H31 107.0 . . ?
C32 C31 C25 112.4(6) . . ?
C32 C31 H31 107.0 . . ?
C33 C31 C25 111.9(4) . . ?
C33 C31 H31 107.0 . . ?
C33 C31 C32 111.3(6) . . ?
C31 C32 H32A 109.5 . . ?
C31 C32 H32B 109.5 . . ?
C31 C32 H32C 109.5 . . ?
H32A C32 H32B 109.5 . . ?
H32A C32 H32C 109.5 . . ?
H32B C32 H32C 109.5 . . ?
C31 C33 H33A 109.5 . . ?
C31 C33 H33B 109.5 . . ?
C31 C33 H33C 109.5 . . ?
H33A C33 H33B 109.5 . . ?
H33A C33 H33C 109.5 . . ?
H33B C33 H33C 109.5 . . ?
C27 C34 H34 107.6 . . ?
C27 C34 C35 112.0(5) . . ?
C27 C34 C36 110.9(5) . . ?
C35 C34 H34 107.6 . . ?
C36 C34 H34 107.6 . . ?
C36 C34 C35 110.9(8) . . ?
C34 C35 H35A 109.5 . . ?
C34 C35 H35B 109.5 . . ?
C34 C35 H35C 109.5 . . ?
H35A C35 H35B 109.5 . . ?
H35A C35 H35C 109.5 . . ?
H35B C35 H35C 109.5 . . ?
C34 C36 H36A 109.5 . . ?
C34 C36 H36B 109.5 . . ?
C34 C36 H36C 109.5 . . ?
H36A C36 H36B 109.5 . . ?
H36A C36 H36C 109.5 . . ?
H36B C36 H36C 109.5 . . ?
C23A C22A C6 117.2(12) . . ?
C27A C22A C6 123.9(12) . . ?
C27A C22A C23A 118.7(11) . . ?
C22A C23A C28A 119.7(11) . . ?
C24A C23A C22A 118.8(11) . . ?
C24A C23A C28A 121.4(11) . . ?
C23A C24A H24A 119.3 . . ?
C25A C24A C23A 121.3(11) . . ?
C25A C24A H24A 119.3 . . ?
C24A C25A C26A 119.4(10) . . ?
C24A C25A C31A 120.6(10) . . ?
C26A C25A C31A 120.0(10) . . ?
C25A C26A H26A 119.6 . . ?
C25A C26A C27A 120.8(11) . . ?
C27A C26A H26A 119.6 . . ?
C22A C27A C34A 121.9(13) . . ?
C26A C27A C22A 120.7(12) . . ?
C26A C27A C34A 117.4(12) . . ?
C23A C28A H28A 106.6 . . ?
C23A C28A C29A 113.8(11) . . ?
C23A C28A C30A 111.7(14) . . ?
C29A C28A H28A 106.6 . . ?
C30A C28A H28A 106.6 . . ?
C30A C28A C29A 111.1(18) . . ?
C28A C29A H29D 109.5 . . ?
C28A C29A H29E 109.5 . . ?
C28A C29A H29F 109.5 . . ?
H29D C29A H29E 109.5 . . ?
H29D C29A H29F 109.5 . . ?
H29E C29A H29F 109.5 . . ?
C28A C30A H30D 109.5 . . ?
C28A C30A H30E 109.5 . . ?
C28A C30A H30F 109.5 . . ?
H30D C30A H30E 109.5 . . ?
H30D C30A H30F 109.5 . . ?
H30E C30A H30F 109.5 . . ?
C25A C31A H31A 108.1 . . ?
C32A C31A C25A 111.2(15) . . ?
C32A C31A H31A 108.1 . . ?
C33A C31A C25A 111.8(10) . . ?
C33A C31A H31A 108.1 . . ?
C33A C31A C32A 109.4(15) . . ?
C31A C32A H32D 109.5 . . ?
C31A C32A H32E 109.5 . . ?
C31A C32A H32F 109.5 . . ?
H32D C32A H32E 109.5 . . ?
H32D C32A H32F 109.5 . . ?
H32E C32A H32F 109.5 . . ?
C31A C33A H33D 109.5 . . ?
C31A C33A H33E 109.5 . . ?
C31A C33A H33F 109.5 . . ?
H33D C33A H33E 109.5 . . ?
H33D C33A H33F 109.5 . . ?
H33E C33A H33F 109.5 . . ?
C27A C34A H34A 107.8 . . ?
C27A C34A C35A 111.8(13) . . ?
C27A C34A C36A 112.6(13) . . ?
C35A C34A H34A 107.8 . . ?
C35A C34A C36A 109(2) . . ?
C36A C34A H34A 107.8 . . ?
C34A C35A H35D 109.5 . . ?
C34A C35A H35E 109.5 . . ?
C34A C35A H35F 109.5 . . ?
H35D C35A H35E 109.5 . . ?
H35D C35A H35F 109.5 . . ?
H35E C35A H35F 109.5 . . ?
C34A C36A H36D 109.5 . . ?
C34A C36A H36E 109.5 . . ?
C34A C36A H36F 109.5 . . ?
H36D C36A H36E 109.5 . . ?
H36D C36A H36F 109.5 . . ?
H36E C36A H36F 109.5 . . ?
H80A C80 H80B 109.5 . . ?
H80A C80 H80C 109.5 . . ?
H80B C80 H80C 109.5 . . ?
C81 C80 H80A 109.5 . . ?
C81 C80 H80B 109.5 . . ?
C81 C80 H80C 109.5 . . ?
C82 C81 C80 121.2(4) . . ?
C82 C81 C86 117.1(3) . . ?
C86 C81 C80 121.7(4) . . ?
C81 C82 H82 119.3 . . ?
C83 C82 C81 121.4(3) . . ?
C83 C82 H82 119.3 . . ?
C82 C83 H83 119.7 . . ?
C84 C83 C82 120.5(3) . . ?
C84 C83 H83 119.7 . . ?
C83 C84 H84 120.2 . . ?
C83 C84 C85 119.6(4) . . ?
C85 C84 H84 120.2 . . ?
C84 C85 H85 119.8 . . ?
C84 C85 C86 120.3(3) . . ?
C86 C85 H85 119.8 . . ?
C81 C86 H86 119.5 . . ?
C85 C86 C81 121.0(3) . . ?
C85 C86 H86 119.5 . . ?
H73A C73 H73B 109.5 . . ?
H73A C73 H73C 109.5 . . ?
H73B C73 H73C 109.5 . . ?
C74 C73 H73A 109.5 . . ?
C74 C73 H73B 109.5 . . ?
C74 C73 H73C 109.5 . . ?
C75 C74 C73 121.6(5) . . ?
C75 C74 C79 117.9(5) . . ?
C79 C74 C73 120.5(4) . . ?
C74 C75 H75 118.5 . . ?
C74 C75 C76 123.0(6) . . ?
C76 C75 H75 118.5 . . ?
C75 C76 H76 121.2 . . ?
C77 C76 C75 117.6(5) . . ?
C77 C76 H76 121.2 . . ?
C76 C77 H77 119.1 . . ?
C76 C77 C78 121.8(6) . . ?
C78 C77 H77 119.1 . . ?
C77 C78 H78 120.6 . . ?
C79 C78 C77 118.8(6) . . ?
C79 C78 H78 120.6 . . ?
C74 C79 H79 119.5 . . ?
C78 C79 C74 120.9(5) . . ?
C78 C79 H79 119.5 . . ?
H73D C73A H73E 109.5 . . ?
H73D C73A H73F 109.5 . . ?
H73E C73A H73F 109.5 . . ?
C74A C73A H73D 109.5 . . ?
C74A C73A H73E 109.5 . . ?
C74A C73A H73F 109.5 . . ?
C75A C74A C73A 119.5(8) . . ?
C75A C74A C79A 120.0 . . ?
C79A C74A C73A 120.4(8) . . ?
C74A C75A H75A 120.0 . . ?
C74A C75A C76A 120.0 . . ?
C76A C75A H75A 120.0 . . ?
C75A C76A H76A 120.0 . . ?
C77A C76A C75A 120.0 . . ?
C77A C76A H76A 120.0 . . ?
C76A C77A H77A 120.0 . . ?
C78A C77A C76A 120.0 . . ?
C78A C77A H77A 120.0 . . ?
C77A C78A H78A 120.0 . . ?
C77A C78A C79A 120.0 . . ?
C79A C78A H78A 120.0 . . ?
C74A C79A H79A 120.0 . . ?
C78A C79A C74A 120.0 . . ?
C78A C79A H79A 120.0 . . ?

loop_
_geom_torsion_atom_site_label_1
_geom_torsion_atom_site_label_2
_geom_torsion_atom_site_label_3
_geom_torsion_atom_site_label_4
_geom_torsion
_geom_torsion_site_symmetry_1
_geom_torsion_site_symmetry_2
_geom_torsion_site_symmetry_3
_geom_torsion_site_symmetry_4
_geom_torsion_publ_flag
La1 N1 C1 C2 3.2(4) . . . . ?
La1 N1 C1 C6 -179.5(2) . . . . ?
La1 N2 C37 C38 2.7(4) . . . . ?
La1 N2 C37 C42 179.7(2) . . . . ?
La1 C7 C8 C9 68.5(2) . . . . ?
La1 C7 C8 C13 -115.9(2) . . . . ?
La1 C7 C12 C11 -66.1(2) . . . . ?
La1 C7 C12 C19 121.7(2) . . . . ?
La1 C8 C9 C10 67.3(2) . . . . ?
La1 C8 C13 C14 65.3(3) . . . . ?
La1 C8 C13 C15 -173.5(2) . . . . ?
La1 C9 C10 C11 65.9(2) . . . . ?
La1 C9 C10 C16 -120.2(2) . . . . ?
La1 C10 C11 C12 66.5(2) . . . . ?
La1 C10 C16 C17 58.9(3) . . . . ?
La1 C10 C16 C18 -178.17(18) . . . . ?
La1 C11 C12 C7 64.1(2) . . . . ?
La1 C11 C12 C19 -123.8(2) . . . . ?
La1 C12 C19 C20 -55.2(3) . . . . ?
La1 C12 C19 C21 -178.41(19) . . . . ?
La1 C43 C44 C45 70.7(2) . . . . ?
La1 C43 C44 C49 -112.9(2) . . . . ?
La1 C43 C48 C47 -65.6(2) . . . . ?
La1 C43 C48 C55 121.2(2) . . . . ?
La1 C44 C45 C46 68.8(3) . . . . ?
La1 C44 C49 C50 66.0(3) . . . . ?
La1 C44 C49 C51 -170.66(19) . . . . ?
La1 C45 C46 C47 66.3(2) . . . . ?
La1 C45 C46 C52 -119.0(2) . . . . ?
La1 C46 C47 C48 65.5(3) . . . . ?
La1 C46 C52 C53 61.3(3) . . . . ?
La1 C46 C52 C54 -174.5(2) . . . . ?
La1 C47 C48 C43 62.5(2) . . . . ?
La1 C47 C48 C55 -124.4(3) . . . . ?
La1 C48 C55 C56 -59.3(3) . . . . ?
La1 C48 C55 C57 177.35(18) . . . . ?
N1 C1 C2 C3 -177.6(3) . . . . ?
N1 C1 C2 C7 8.3(4) . . . . ?
N1 C1 C6 C5 175.6(3) . . . . ?
N1 C1 C6 C22 -11.1(5) . . . . ?
N1 C1 C6 C22A -2.2(10) . . . . ?
N2 C37 C38 C39 -178.7(2) . . . . ?
N2 C37 C38 C43 8.0(4) . . . . ?
N2 C37 C42 C41 177.7(3) . . . . ?
N2 C37 C42 C58 -8.5(4) . . . . ?
C1 C2 C3 C4 0.0(4) . . . . ?
C1 C2 C7 La1 -11.7(3) . . . . ?
C1 C2 C7 C8 -99.5(3) . . . . ?
C1 C2 C7 C12 76.8(3) . . . . ?
C1 C6 C22 C23 -72.7(11) . . . . ?
C1 C6 C22 C27 112.2(9) . . . . ?
C1 C6 C22A C23A -77(3) . . . . ?
C1 C6 C22A C27A 107(2) . . . . ?
C2 C1 C6 C5 -7.1(4) . . . . ?
C2 C1 C6 C22 166.2(4) . . . . ?
C2 C1 C6 C22A 175.1(9) . . . . ?
C2 C3 C4 C5 -2.9(4) . . . . ?
C2 C7 C8 La1 105.1(2) . . . . ?
C2 C7 C8 C9 173.5(2) . . . . ?
C2 C7 C8 C13 -10.8(4) . . . . ?
C2 C7 C12 La1 -106.1(2) . . . . ?
C2 C7 C12 C11 -172.2(2) . . . . ?
C2 C7 C12 C19 15.6(4) . . . . ?
C3 C2 C7 La1 174.4(2) . . . . ?
C3 C2 C7 C8 86.6(4) . . . . ?
C3 C2 C7 C12 -97.0(3) . . . . ?
C3 C4 C5 C6 0.6(4) . . . . ?
C4 C5 C6 C1 4.4(4) . . . . ?
C4 C5 C6 C22 -169.0(4) . . . . ?
C4 C5 C6 C22A -177.6(9) . . . . ?
C5 C6 C22 C23 100.6(9) . . . . ?
C5 C6 C22 C27 -74.5(10) . . . . ?
C5 C6 C22A C23A 105(2) . . . . ?
C5 C6 C22A C27A -71(3) . . . . ?
C6 C1 C2 C3 5.0(4) . . . . ?
C6 C1 C2 C7 -169.1(2) . . . . ?
C6 C22 C23 C24 -172.1(9) . . . . ?
C6 C22 C23 C28 4.6(13) . . . . ?
C6 C22 C27 C26 171.9(9) . . . . ?
C6 C22 C27 C34 -8.6(14) . . . . ?
C6 C22A C23A C24A -175(2) . . . . ?
C6 C22A C23A C28A 5(3) . . . . ?
C6 C22A C27A C26A 173(3) . . . . ?
C6 C22A C27A C34A -7(4) . . . . ?
C7 C2 C3 C4 173.6(3) . . . . ?
C7 C8 C9 La1 -66.8(2) . . . . ?
C7 C8 C9 C10 0.5(4) . . . . ?
C7 C8 C13 C14 155.5(3) . . . . ?
C7 C8 C13 C15 -83.3(3) . . . . ?
C7 C12 C19 C20 -146.4(3) . . . . ?
C7 C12 C19 C21 90.3(3) . . . . ?
C8 C7 C12 La1 70.4(2) . . . . ?
C8 C7 C12 C11 4.2(4) . . . . ?
C8 C7 C12 C19 -167.9(2) . . . . ?
C8 C9 C10 La1 -65.5(2) . . . . ?
C8 C9 C10 C11 0.4(4) . . . . ?
C8 C9 C10 C16 174.3(2) . . . . ?
C9 C8 C13 C14 -28.9(4) . . . . ?
C9 C8 C13 C15 92.3(3) . . . . ?
C9 C10 C11 La1 -65.4(2) . . . . ?
C9 C10 C11 C12 1.1(4) . . . . ?
C9 C10 C16 C17 150.3(3) . . . . ?
C9 C10 C16 C18 -86.7(3) . . . . ?
C10 C11 C12 La1 -67.5(2) . . . . ?
C10 C11 C12 C7 -3.4(4) . . . . ?
C10 C11 C12 C19 168.7(2) . . . . ?
C11 C10 C16 C17 -36.1(4) . . . . ?
C11 C10 C16 C18 86.9(3) . . . . ?
C11 C12 C19 C20 41.5(4) . . . . ?
C11 C12 C19 C21 -81.8(3) . . . . ?
C12 C7 C8 La1 -71.2(2) . . . . ?
C12 C7 C8 C9 -2.8(4) . . . . ?
C12 C7 C8 C13 172.9(2) . . . . ?
C13 C8 C9 La1 117.5(2) . . . . ?
C13 C8 C9 C10 -175.2(2) . . . . ?
C16 C10 C11 La1 120.9(2) . . . . ?
C16 C10 C11 C12 -172.6(2) . . . . ?
C37 C38 C39 C40 0.1(4) . . . . ?
C37 C38 C43 La1 -11.1(3) . . . . ?
C37 C38 C43 C44 -96.6(3) . . . . ?
C37 C38 C43 C48 79.9(3) . . . . ?
C37 C42 C58 C59 104.3(3) . . . . ?
C37 C42 C58 C63 -78.8(3) . . . . ?
C38 C37 C42 C41 -5.4(4) . . . . ?
C38 C37 C42 C58 168.4(2) . . . . ?
C38 C39 C40 C41 -3.2(4) . . . . ?
C38 C43 C44 La1 104.2(2) . . . . ?
C38 C43 C44 C45 174.8(2) . . . . ?
C38 C43 C44 C49 -8.7(4) . . . . ?
C38 C43 C48 La1 -107.3(2) . . . . ?
C38 C43 C48 C47 -172.9(2) . . . . ?
C38 C43 C48 C55 13.9(4) . . . . ?
C39 C38 C43 La1 175.9(2) . . . . ?
C39 C38 C43 C44 90.4(3) . . . . ?
C39 C38 C43 C48 -93.2(3) . . . . ?
C39 C40 C41 C42 1.9(4) . . . . ?
C40 C41 C42 C37 2.4(4) . . . . ?
C40 C41 C42 C58 -171.5(3) . . . . ?
C41 C42 C58 C59 -81.9(3) . . . . ?
C41 C42 C58 C63 95.1(3) . . . . ?
C42 C37 C38 C39 4.2(4) . . . . ?
C42 C37 C38 C43 -169.1(2) . . . . ?
C42 C58 C59 C60 171.9(3) . . . . ?
C42 C58 C59 C64 -9.4(4) . . . . ?
C42 C58 C63 C62 -172.7(3) . . . . ?
C42 C58 C63 C70 4.0(4) . . . . ?
C43 C38 C39 C40 172.8(3) . . . . ?
C43 C44 C45 La1 -69.5(2) . . . . ?
C43 C44 C45 C46 -0.7(4) . . . . ?
C43 C44 C49 C50 156.5(3) . . . . ?
C43 C44 C49 C51 -80.2(3) . . . . ?
C43 C48 C55 C56 -148.4(3) . . . . ?
C43 C48 C55 C57 88.3(3) . . . . ?
C44 C43 C48 La1 69.2(2) . . . . ?
C44 C43 C48 C47 3.6(4) . . . . ?
C44 C43 C48 C55 -169.6(3) . . . . ?
C44 C45 C46 La1 -65.4(2) . . . . ?
C44 C45 C46 C47 0.8(4) . . . . ?
C44 C45 C46 C52 175.6(3) . . . . ?
C45 C44 C49 C50 -27.1(4) . . . . ?
C45 C44 C49 C51 96.2(3) . . . . ?
C45 C46 C47 La1 -64.2(2) . . . . ?
C45 C46 C47 C48 1.3(4) . . . . ?
C45 C46 C52 C53 150.3(3) . . . . ?
C45 C46 C52 C54 -85.5(3) . . . . ?
C46 C47 C48 La1 -66.0(3) . . . . ?
C46 C47 C48 C43 -3.6(4) . . . . ?
C46 C47 C48 C55 169.6(3) . . . . ?
C47 C46 C52 C53 -35.3(4) . . . . ?
C47 C46 C52 C54 88.9(3) . . . . ?
C47 C48 C55 C56 38.6(4) . . . . ?
C47 C48 C55 C57 -84.7(3) . . . . ?
C48 C43 C44 La1 -72.3(2) . . . . ?
C48 C43 C44 C45 -1.6(4) . . . . ?
C48 C43 C44 C49 174.9(3) . . . . ?
C49 C44 C45 La1 114.1(2) . . . . ?
C49 C44 C45 C46 -177.1(3) . . . . ?
C52 C46 C47 La1 121.3(3) . . . . ?
C52 C46 C47 C48 -173.2(3) . . . . ?
C58 C59 C60 C61 2.0(4) . . . . ?
C58 C59 C64 C65 97.4(3) . . . . ?
C58 C59 C64 C66 -139.7(3) . . . . ?
C58 C63 C70 C71 -89.9(3) . . . . ?
C58 C63 C70 C72 146.0(3) . . . . ?
C59 C58 C63 C62 4.4(4) . . . . ?
C59 C58 C63 C70 -178.9(3) . . . . ?
C59 C60 C61 C62 1.9(4) . . . . ?
C59 C60 C61 C67 -177.8(3) . . . . ?
C60 C59 C64 C65 -83.9(4) . . . . ?
C60 C59 C64 C66 39.1(4) . . . . ?
C60 C61 C62 C63 -2.7(4) . . . . ?
C60 C61 C67 C68 64.6(4) . . . . ?
C60 C61 C67 C69 -61.9(4) . . . . ?
C61 C62 C63 C58 -0.4(4) . . . . ?
C61 C62 C63 C70 -177.1(3) . . . . ?
C62 C61 C67 C68 -115.2(3) . . . . ?
C62 C61 C67 C69 118.3(3) . . . . ?
C62 C63 C70 C71 86.7(3) . . . . ?
C62 C63 C70 C72 -37.4(4) . . . . ?
C63 C58 C59 C60 -5.1(4) . . . . ?
C63 C58 C59 C64 173.6(3) . . . . ?
C64 C59 C60 C61 -176.8(3) . . . . ?
C67 C61 C62 C63 177.0(3) . . . . ?
C22 C23 C24 C25 -1.1(11) . . . . ?
C22 C23 C28 C29 156.9(9) . . . . ?
C22 C23 C28 C30 -79.4(11) . . . . ?
C22 C27 C34 C35 -127.9(10) . . . . ?
C22 C27 C34 C36 107.5(10) . . . . ?
C23 C22 C27 C26 -3.2(14) . . . . ?
C23 C22 C27 C34 176.3(8) . . . . ?
C23 C24 C25 C26 -0.8(9) . . . . ?
C23 C24 C25 C31 177.5(6) . . . . ?
C24 C23 C28 C29 -26.5(10) . . . . ?
C24 C23 C28 C30 97.3(9) . . . . ?
C24 C25 C26 C27 0.6(9) . . . . ?
C24 C25 C31 C32 117.6(6) . . . . ?
C24 C25 C31 C33 -116.3(6) . . . . ?
C25 C26 C27 C22 1.4(11) . . . . ?
C25 C26 C27 C34 -178.1(6) . . . . ?
C26 C25 C31 C32 -64.1(7) . . . . ?
C26 C25 C31 C33 61.9(7) . . . . ?
C26 C27 C34 C35 51.5(10) . . . . ?
C26 C27 C34 C36 -73.0(10) . . . . ?
C27 C22 C23 C24 3.1(13) . . . . ?
C27 C22 C23 C28 179.8(8) . . . . ?
C28 C23 C24 C25 -177.9(6) . . . . ?
C31 C25 C26 C27 -177.6(7) . . . . ?
C22A C23A C24A C25A 4(3) . . . . ?
C22A C23A C28A C29A 154(2) . . . . ?
C22A C23A C28A C30A -79(3) . . . . ?
C22A C27A C34A C35A -124(3) . . . . ?
C22A C27A C34A C36A 113(3) . . . . ?
C23A C22A C27A C26A -3(4) . . . . ?
C23A C22A C27A C34A 177(2) . . . . ?
C23A C24A C25A C26A -6(2) . . . . ?
C23A C24A C25A C31A 176.4(16) . . . . ?
C24A C23A C28A C29A -26(3) . . . . ?
C24A C23A C28A C30A 101(2) . . . . ?
C24A C25A C26A C27A 4(2) . . . . ?
C24A C25A C31A C32A 69.5(19) . . . . ?
C24A C25A C31A C33A -53.0(17) . . . . ?
C25A C26A C27A C22A 0(3) . . . . ?
C25A C26A C27A C34A -179.0(15) . . . . ?
C26A C25A C31A C32A -108.2(17) . . . . ?
C26A C25A C31A C33A 129.2(14) . . . . ?
C26A C27A C34A C35A 55(3) . . . . ?
C26A C27A C34A C36A -68(3) . . . . ?
C27A C22A C23A C24A 1(3) . . . . ?
C27A C22A C23A C28A -179(2) . . . . ?
C28A C23A C24A C25A -176.7(15) . . . . ?
C31A C25A C26A C27A -178.3(17) . . . . ?
C80 C81 C82 C83 179.9(3) . . . . ?
C80 C81 C86 C85 178.7(3) . . . . ?
C81 C82 C83 C84 1.9(6) . . . . ?
C82 C81 C86 C85 -0.6(5) . . . . ?
C82 C83 C84 C85 -1.6(6) . . . . ?
C83 C84 C85 C86 0.2(6) . . . . ?
C84 C85 C86 C81 0.9(6) . . . . ?
C86 C81 C82 C83 -0.8(5) . . . . ?
C73 C74 C75 C76 -177.8(4) . . . . ?
C73 C74 C79 C78 178.0(4) . . . . ?
C74 C75 C76 C77 -0.8(7) . . . . ?
C75 C74 C79 C78 -0.1(6) . . . . ?
C75 C76 C77 C78 1.2(8) . . . . ?
C76 C77 C78 C79 -1.1(8) . . . . ?
C77 C78 C79 C74 0.5(7) . . . . ?
C79 C74 C75 C76 0.3(7) . . . . ?
C73A C74A C75A C76A -176(4) . . . . ?
C73A C74A C79A C78A 176(4) . . . . ?
C74A C75A C76A C77A 0.0 . . . . ?
C75A C74A C79A C78A 0.0 . . . . ?
C75A C76A C77A C78A 0.0 . . . . ?
C76A C77A C78A C79A 0.0 . . . . ?
C77A C78A C79A C74A 0.0 . . . . ?
C79A C74A C75A C76A 0.0 . . . . ?

_shelx_res_file                  
;
TITL acapg2_a.res in P-1
    acapg2.res
    created by SHELXL-2019/3 at 10:19:24 on 06-Sep-2023
REM Old TITL acapg2 in P1
REM SHELXT solution in P-1: R1 0.111, Rweak 0.006, Alpha 0.085
REM <I/s> 0.000 for 0 systematic absences, Orientation as input
REM Formula found by SHELXT: C81 C55 N1 I1
CELL 0.71073 14.217467 14.873 18.65276 91.6551 103.1134 95.397
ZERR 2 0.000685 0.0005 0.00066 0.0028 0.0035 0.0033
LATT 1
SFAC C H I La N
UNIT 172 232 2 2 4
SADI N1 H1 N2 H2
SADI C22 C6 C22A C6
SIMU 0.01 0.02 2 C22 > C36A
SADI C23 C22 C23A C22A C27A C22A C27 C22 C27A C26A C27 C26 C26A C25A C26 =
 C25 C25A C24A C25 C24 C24 C23 C24A C23A
RIGU 0.001 0.001 C22 > C36A
SADI C31 C25 C31A C25A C32 C31 C33 C31 C33A C31A C32A C31A C34 C27 C34A =
 C27A C36 C34 C36A C34A C35 C34 C35A C34A C28A C23A C28 C23 C30A C28A C30 =
 C28 C29 C28 C29A C28A
SIMU 0.02 0.04 2 C73 > C79A
SADI C73A C79A C73A C75A C73 C79 C73 C75
RIGU C73 > C79A
SADI C73 C74 C73A C74A
SADI C78 C79 C78A C79A C79A C74A C77 C78 C76 C77 C75A C74A C75A C76A C75 =
 C76 C75 C74 C76A C77A C77A C78A C79 C74

L.S. 64
PLAN  26
SIZE 0.088 0.133 0.191
TEMP -173.20(13)
CONF
CONN 20 2.2 La1
FREE La1 H2
FREE La1 H1
MORE -1
BOND $H
fmap 2
acta
REM <olex2.extras>
REM <HklSrc "%.\\acapg2.hkl">
REM </olex2.extras>

WGHT    0.025400    1.175700
FVAR       2.46575   0.71693   0.89999
LA1   4    0.515663    0.261587    0.192887    11.00000    0.01383    0.01586 =
         0.01337    0.00133    0.00336    0.00100
I1    3    0.507764    0.252581    0.026073    11.00000    0.03680    0.02995 =
         0.01613    0.00349    0.00840    0.01171
N1    5    0.367564    0.180030    0.207148    11.00000    0.01713    0.01569 =
         0.02217    0.00042    0.00732    0.00307
H1    2    0.370828    0.125533    0.198910    11.00000   -1.20000
N2    5    0.667637    0.346509    0.249548    11.00000    0.01618    0.01216 =
         0.01960    0.00417    0.00031    0.00199
H2    2    0.666513    0.400541    0.242349    11.00000   -1.20000
C1    1    0.283827    0.195394    0.228852    11.00000    0.01493    0.02196 =
         0.00821    0.00340    0.00028    0.00395
C2    1    0.271168    0.286024    0.247450    11.00000    0.01822    0.01699 =
         0.01185    0.00277    0.00209    0.00275
C3    1    0.190331    0.305224    0.272281    11.00000    0.02398    0.01935 =
         0.02012    0.00608    0.00944    0.00865
AFIX  43
H3    2    0.182895    0.366198    0.284492    11.00000   -1.20000
AFIX   0
C4    1    0.119787    0.237197    0.279737    11.00000    0.02100    0.02707 =
         0.02567    0.00593    0.01228    0.00778
AFIX  43
H4    2    0.066011    0.250704    0.298955    11.00000   -1.20000
AFIX   0
C5    1    0.129672    0.149035    0.258463    11.00000    0.01782    0.02148 =
         0.01995    0.00666    0.00695    0.00105
AFIX  43
H5    2    0.081426    0.102155    0.262886    11.00000   -1.20000
AFIX   0
C6    1    0.208227    0.127358    0.230843    11.00000    0.01607    0.01724 =
         0.01421    0.00471    0.00234    0.00337
C7    1    0.344309    0.356493    0.231070    11.00000    0.01854    0.01159 =
         0.01481    0.00381    0.00669    0.00552
C8    1    0.424164    0.395827    0.285981    11.00000    0.01915    0.01373 =
         0.01579    0.00329    0.00514    0.00616
C9    1    0.494715    0.454308    0.265225    11.00000    0.02113    0.01540 =
         0.01597    0.00017    0.00102    0.00459
AFIX  43
H9    2    0.548632    0.480304    0.302241    11.00000   -1.20000
AFIX   0
C10   1    0.489284    0.476181    0.192229    11.00000    0.01974    0.01262 =
         0.01684    0.00325    0.00741    0.00615
C11   1    0.409564    0.437869    0.139080    11.00000    0.01913    0.01622 =
         0.01418    0.00393    0.00397    0.00442
AFIX  43
H11   2    0.405079    0.451058    0.088958    11.00000   -1.20000
AFIX   0
C12   1    0.335866    0.380576    0.157136    11.00000    0.01667    0.01606 =
         0.01644    0.00298    0.00612    0.00512
C13   1    0.429376    0.379943    0.366840    11.00000    0.03071    0.02065 =
         0.01448    0.00446    0.00645    0.00173
AFIX  13
H13   2    0.400103    0.316986    0.370791    11.00000   -1.20000
AFIX   0
C14   1    0.533660    0.391108    0.414543    11.00000    0.03912    0.02511 =
         0.01843    0.00278   -0.00128    0.00106
AFIX 137
H14A  2    0.558551    0.455254    0.419790    11.00000   -1.50000
H14B  2    0.575053    0.356908    0.390912    11.00000   -1.50000
H14C  2    0.533845    0.368277    0.463331    11.00000   -1.50000
AFIX   0
C15   1    0.370461    0.446413    0.398043    11.00000    0.04722    0.04248 =
         0.01960    0.00010    0.01441    0.01349
AFIX 137
H15A  2    0.304155    0.441588    0.367442    11.00000   -1.50000
H15B  2    0.401106    0.508239    0.397964    11.00000   -1.50000
H15C  2    0.368551    0.431801    0.448622    11.00000   -1.50000
AFIX   0
C16   1    0.564178    0.547220    0.175188    11.00000    0.01950    0.01469 =
         0.02150    0.00245    0.00569    0.00304
AFIX  13
H16   2    0.626163    0.545501    0.213106    11.00000   -1.20000
AFIX   0
C17   1    0.585378    0.533105    0.099377    11.00000    0.03148    0.02732 =
         0.02636    0.00415    0.01208   -0.00140
AFIX 137
H17A  2    0.528409    0.544254    0.061229    11.00000   -1.50000
H17B  2    0.600338    0.470815    0.092899    11.00000   -1.50000
H17C  2    0.641017    0.575171    0.095254    11.00000   -1.50000
AFIX   0
C18   1    0.528365    0.640405    0.182609    11.00000    0.03197    0.01620 =
         0.03989    0.00448    0.01266    0.00082
AFIX 137
H18A  2    0.520439    0.650975    0.232907    11.00000   -1.50000
H18B  2    0.465876    0.642512    0.147571    11.00000   -1.50000
H18C  2    0.575901    0.687263    0.172091    11.00000   -1.50000
AFIX   0
C19   1    0.240947    0.353879    0.099777    11.00000    0.01855    0.02635 =
         0.01689    0.00630    0.00241    0.00126
AFIX  13
H19   2    0.207407    0.299020    0.116534    11.00000   -1.20000
AFIX   0
C20   1    0.252132    0.332297    0.022502    11.00000    0.02745    0.04859 =
         0.01789    0.00457    0.00181   -0.00020
AFIX 137
H20A  2    0.293802    0.283264    0.023445    11.00000   -1.50000
H20B  2    0.281658    0.386176    0.003741    11.00000   -1.50000
H20C  2    0.188176    0.313483   -0.009693    11.00000   -1.50000
AFIX   0
C21   1    0.177292    0.430539    0.099344    11.00000    0.02501    0.04582 =
         0.03491    0.00939   -0.00084    0.01085
AFIX 137
H21A  2    0.206366    0.483994    0.079730    11.00000   -1.50000
H21B  2    0.171926    0.445075    0.149748    11.00000   -1.50000
H21C  2    0.112543    0.411973    0.068275    11.00000   -1.50000
AFIX   0
C37   1    0.755970    0.334148    0.295270    11.00000    0.01820    0.01461 =
         0.01210   -0.00078    0.00597    0.00276
C38   1    0.772023    0.245693    0.317873    11.00000    0.01677    0.01642 =
         0.01345   -0.00027    0.00526    0.00165
C39   1    0.857912    0.229409    0.364621    11.00000    0.02480    0.02085 =
         0.01549    0.00232    0.00277    0.00731
AFIX  43
H39   2    0.867379    0.169599    0.379122    11.00000   -1.20000
AFIX   0
C40   1    0.931054    0.299154    0.390960    11.00000    0.01965    0.02552 =
         0.01669    0.00284    0.00046    0.00377
AFIX  43
H40   2    0.988786    0.287919    0.425133    11.00000   -1.20000
AFIX   0
C41   1    0.918352    0.385545    0.366496    11.00000    0.01965    0.02149 =
         0.01667   -0.00184    0.00274   -0.00108
AFIX  43
H41   2    0.968918    0.433018    0.383177    11.00000   -1.20000
AFIX   0
C42   1    0.833102    0.404080    0.318049    11.00000    0.01843    0.01859 =
         0.01251   -0.00004    0.00511    0.00289
C43   1    0.694700    0.172472    0.280571    11.00000    0.01541    0.01315 =
         0.01636    0.00351    0.00091    0.00701
C44   1    0.618867    0.140089    0.313149    11.00000    0.02178    0.01313 =
         0.01653    0.00318    0.00562    0.00541
C45   1    0.544928    0.077214    0.272976    11.00000    0.01859    0.01342 =
         0.02105    0.00350    0.00765    0.00215
AFIX  43
H45   2    0.494195    0.054970    0.295301    11.00000   -1.20000
AFIX   0
C46   1    0.542970    0.045994    0.201350    11.00000    0.01614    0.01442 =
         0.01981    0.00177    0.00421    0.00420
C47   1    0.619044    0.079023    0.170683    11.00000    0.02054    0.01486 =
         0.01789    0.00033    0.00630    0.00231
AFIX  43
H47   2    0.618389    0.059620    0.121583    11.00000   -1.20000
AFIX   0
C48   1    0.696137    0.139375    0.209008    11.00000    0.01887    0.01608 =
         0.01758    0.00461    0.00643    0.00528
C49   1    0.620203    0.168728    0.392463    11.00000    0.02636    0.01839 =
         0.01834    0.00070    0.00916    0.00153
AFIX  13
H49   2    0.647554    0.233598    0.401080    11.00000   -1.20000
AFIX   0
C50   1    0.520003    0.161089    0.409200    11.00000    0.03659    0.02298 =
         0.02421    0.00232    0.01600    0.00004
AFIX 137
H50A  2    0.497451    0.097214    0.411850    11.00000   -1.50000
H50B  2    0.474590    0.187906    0.370056    11.00000   -1.50000
H50C  2    0.523404    0.193226    0.456477    11.00000   -1.50000
AFIX   0
C51   1    0.686644    0.113588    0.446149    11.00000    0.04094    0.03036 =
         0.01936    0.00798    0.00759    0.00552
AFIX 137
H51A  2    0.751007    0.117896    0.435028    11.00000   -1.50000
H51B  2    0.659140    0.050166    0.441179    11.00000   -1.50000
H51C  2    0.692426    0.137314    0.496697    11.00000   -1.50000
AFIX   0
C52   1    0.464387   -0.027349    0.163324    11.00000    0.01957    0.01549 =
         0.02518   -0.00370    0.00638    0.00126
AFIX  13
H52   2    0.405161   -0.020055    0.182483    11.00000   -1.20000
AFIX   0
C53   1    0.436411   -0.022438    0.080094    11.00000    0.03341    0.03228 =
         0.02559   -0.00500    0.00350   -0.00706
AFIX 137
H53A  2    0.489235   -0.040738    0.058946    11.00000   -1.50000
H53B  2    0.424661    0.039682    0.067508    11.00000   -1.50000
H53C  2    0.377280   -0.063088    0.060110    11.00000   -1.50000
AFIX   0
C54   1    0.497854   -0.119756    0.185085    11.00000    0.03542    0.01825 =
         0.04923   -0.00178    0.00036    0.00067
AFIX 137
H54A  2    0.511305   -0.122763    0.238820    11.00000   -1.50000
H54B  2    0.556967   -0.128048    0.168079    11.00000   -1.50000
H54C  2    0.446694   -0.167559    0.162275    11.00000   -1.50000
AFIX   0
C55   1    0.785926    0.161458    0.178646    11.00000    0.01798    0.02158 =
         0.02201   -0.00130    0.00696   -0.00088
AFIX  13
H55   2    0.819402    0.220555    0.202529    11.00000   -1.20000
AFIX   0
C56   1    0.766002    0.169705    0.095542    11.00000    0.02689    0.04603 =
         0.02670    0.00574    0.01403    0.00497
AFIX 137
H56A  2    0.721315    0.215773    0.081131    11.00000   -1.50000
H56B  2    0.736754    0.111411    0.070737    11.00000   -1.50000
H56C  2    0.827108    0.187242    0.081246    11.00000   -1.50000
AFIX   0
C57   1    0.854383    0.089079    0.201528    11.00000    0.02002    0.03645 =
         0.03866    0.00628    0.00923    0.00951
AFIX 137
H57A  2    0.822669    0.030101    0.179677    11.00000   -1.50000
H57B  2    0.870556    0.087083    0.255364    11.00000   -1.50000
H57C  2    0.913935    0.103517    0.184253    11.00000   -1.50000
AFIX   0
C58   1    0.828191    0.494958    0.284975    11.00000    0.01125    0.01818 =
         0.01730    0.00205   -0.00082   -0.00201
C59   1    0.808482    0.571078    0.323638    11.00000    0.01749    0.01992 =
         0.01533    0.00003    0.00293    0.00011
C60   1    0.817103    0.655429    0.294231    11.00000    0.02299    0.01645 =
         0.01998   -0.00131    0.00382   -0.00094
AFIX  43
H60   2    0.805765    0.706926    0.321152    11.00000   -1.20000
AFIX   0
C61   1    0.841647    0.667203    0.227036    11.00000    0.01983    0.01530 =
         0.02040    0.00209    0.00410   -0.00054
C62   1    0.854800    0.590630    0.188012    11.00000    0.01973    0.02290 =
         0.01747    0.00217    0.00386    0.00006
AFIX  43
H62   2    0.868841    0.597039    0.140886    11.00000   -1.20000
AFIX   0
C63   1    0.848295    0.505036    0.214971    11.00000    0.01445    0.01898 =
         0.01706   -0.00034    0.00206    0.00143
C64   1    0.776106    0.560480    0.395938    11.00000    0.02787    0.01566 =
         0.02061    0.00184    0.00964   -0.00264
AFIX  13
H64   2    0.749076    0.496153    0.397235    11.00000   -1.20000
AFIX   0
C65   1    0.861006    0.581223    0.463187    11.00000    0.03957    0.04387 =
         0.01651   -0.00029    0.00395    0.00072
AFIX 137
H65A  2    0.837207    0.574740    0.508322    11.00000   -1.50000
H65B  2    0.890509    0.643269    0.462033    11.00000   -1.50000
H65C  2    0.909622    0.538934    0.462231    11.00000   -1.50000
AFIX   0
C66   1    0.696369    0.620602    0.401237    11.00000    0.03424    0.02155 =
         0.02672   -0.00116    0.01700   -0.00163
AFIX 137
H66A  2    0.723369    0.684175    0.406304    11.00000   -1.50000
H66B  2    0.670432    0.605526    0.444290    11.00000   -1.50000
H66C  2    0.644125    0.610697    0.356517    11.00000   -1.50000
AFIX   0
C67   1    0.854405    0.760386    0.196495    11.00000    0.02933    0.01936 =
         0.02142    0.00233    0.00910   -0.00099
AFIX  13
H67   2    0.870831    0.751198    0.147613    11.00000   -1.20000
AFIX   0
C68   1    0.940485    0.818793    0.246061    11.00000    0.03936    0.02625 =
         0.03583    0.00036    0.01043   -0.00521
AFIX 137
H68A  2    0.998274    0.785941    0.253785    11.00000   -1.50000
H68B  2    0.925410    0.832490    0.293677    11.00000   -1.50000
H68C  2    0.952831    0.875306    0.222427    11.00000   -1.50000
AFIX   0
C69   1    0.761555    0.806800    0.182857    11.00000    0.04048    0.02140 =
         0.03397    0.00931    0.01215    0.00208
AFIX 137
H69A  2    0.740097    0.812546    0.228983    11.00000   -1.50000
H69B  2    0.710947    0.770730    0.145966    11.00000   -1.50000
H69C  2    0.773792    0.867030    0.164832    11.00000   -1.50000
AFIX   0
C70   1    0.868340    0.424303    0.170482    11.00000    0.02915    0.01958 =
         0.01743    0.00337    0.01036    0.00344
AFIX  13
H70   2    0.834343    0.368884    0.186056    11.00000   -1.20000
AFIX   0
C71   1    0.976081    0.413918    0.188815    11.00000    0.03816    0.05665 =
         0.04239   -0.00870    0.00829    0.02395
AFIX 137
H71A  2    0.998840    0.409347    0.242132    11.00000   -1.50000
H71B  2    1.011356    0.466642    0.172973    11.00000   -1.50000
H71C  2    0.987712    0.359050    0.163193    11.00000   -1.50000
AFIX   0
C72   1    0.831692    0.428413    0.087716    11.00000    0.05068    0.03839 =
         0.02364   -0.00550    0.00697    0.01636
AFIX 137
H72A  2    0.868844    0.478312    0.069899    11.00000   -1.50000
H72B  2    0.762803    0.438280    0.076435    11.00000   -1.50000
H72C  2    0.839773    0.371300    0.063390    11.00000   -1.50000
AFIX   0
PART 1
C22   1    0.206258    0.034894    0.196212    21.00000    0.01264    0.01793 =
         0.01818    0.00336    0.00595   -0.00200
C23   1    0.182355    0.022357    0.118293    21.00000    0.01805    0.02083 =
         0.01698    0.00408    0.00560   -0.00015
C24   1    0.169286   -0.065299    0.088024    21.00000    0.02195    0.02185 =
         0.01586    0.00300    0.00473    0.00061
AFIX  43
H24   2    0.152136   -0.074088    0.035854    21.00000   -1.20000
AFIX   0
C25   1    0.179831   -0.140667    0.129562    21.00000    0.01973    0.02020 =
         0.01598    0.00104    0.00377   -0.00116
C26   1    0.206012   -0.127011    0.205619    21.00000    0.02347    0.01820 =
         0.01723    0.00393    0.00547    0.00169
AFIX  43
H26   2    0.214360   -0.177751    0.235360    21.00000   -1.20000
AFIX   0
C27   1    0.220361   -0.040293    0.239407    21.00000    0.01913    0.01964 =
         0.01636    0.00296    0.00760   -0.00067
C28   1    0.165949    0.101655    0.068757    21.00000    0.02454    0.02215 =
         0.01557    0.00437    0.00095   -0.00102
AFIX  13
H28   2    0.214084    0.153433    0.092383    21.00000   -1.20000
AFIX   0
C29   1    0.181040    0.083586   -0.008830    21.00000    0.04036    0.02406 =
         0.01649    0.00610    0.00489    0.00152
AFIX 137
H29A  2    0.130459    0.037427   -0.035448    21.00000   -1.50000
H29B  2    0.244959    0.062192   -0.005406    21.00000   -1.50000
H29C  2    0.177367    0.139569   -0.035321    21.00000   -1.50000
AFIX   0
C30   1    0.064379    0.131980    0.062364    21.00000    0.02710    0.03277 =
         0.02556    0.00787    0.00034    0.00522
AFIX 137
H30A  2    0.053966    0.143906    0.111780    21.00000   -1.50000
H30B  2    0.015428    0.084180    0.036228    21.00000   -1.50000
H30C  2    0.058817    0.187238    0.034998    21.00000   -1.50000
AFIX   0
C31   1    0.160116   -0.235344    0.091971    21.00000    0.02870    0.02051 =
         0.01890    0.00089    0.00592   -0.00099
AFIX  13
H31   2    0.141323   -0.227643    0.037671    21.00000   -1.20000
AFIX   0
C32   1    0.250191   -0.286230    0.106290    21.00000    0.03448    0.02517 =
         0.02616   -0.00078    0.00607    0.00500
AFIX 137
H32A  2    0.233598   -0.347144    0.082650    21.00000   -1.50000
H32B  2    0.274308   -0.290540    0.159507    21.00000   -1.50000
H32C  2    0.300584   -0.253725    0.085919    21.00000   -1.50000
AFIX   0
C33   1    0.075327   -0.289931    0.112357    21.00000    0.03451    0.02216 =
         0.03000    0.00039    0.00983   -0.00687
AFIX 137
H33A  2    0.090207   -0.297455    0.165636    21.00000   -1.50000
H33B  2    0.063911   -0.349469    0.086212    21.00000   -1.50000
H33C  2    0.017057   -0.258153    0.098399    21.00000   -1.50000
AFIX   0
C34   1    0.252136   -0.027682    0.323141    21.00000    0.03020    0.01545 =
         0.01777    0.00360    0.00675   -0.00127
AFIX  13
H34   2    0.270284    0.038426    0.335751    21.00000   -1.20000
AFIX   0
C35   1    0.341875   -0.076716    0.354503    21.00000    0.02937    0.02415 =
         0.01897    0.00543    0.00419   -0.00141
AFIX 137
H35A  2    0.391444   -0.062234    0.326519    21.00000   -1.50000
H35B  2    0.323431   -0.142150    0.350593    21.00000   -1.50000
H35C  2    0.367960   -0.057026    0.406392    21.00000   -1.50000
AFIX   0
C36   1    0.168320   -0.057984    0.359077    21.00000    0.03441    0.03581 =
         0.01537    0.01469    0.00923    0.00996
AFIX 137
H36A  2    0.155776   -0.124067    0.354413    21.00000   -1.50000
H36B  2    0.109843   -0.031225    0.334424    21.00000   -1.50000
H36C  2    0.185773   -0.038027    0.411362    21.00000   -1.50000
AFIX   0
PART 2
C22A  1    0.208684    0.029140    0.206684   -21.00000    0.01400    0.01704 =
         0.01798    0.00299    0.00831   -0.00121
C23A  1    0.185804    0.006992    0.129541   -21.00000    0.01536    0.01701 =
         0.01846    0.00437    0.00747    0.00047
C24A  1    0.178535   -0.084576    0.104990   -21.00000    0.01799    0.01714 =
         0.01468    0.00367    0.00544    0.00018
AFIX  43
H24A  2    0.166903   -0.099635    0.053675   -21.00000   -1.20000
AFIX   0
C25A  1    0.187954   -0.152467    0.153870   -21.00000    0.02276    0.01583 =
         0.01562    0.00420    0.00509   -0.00119
C26A  1    0.213653   -0.130260    0.228822   -21.00000    0.01909    0.01714 =
         0.01511    0.00372    0.00463    0.00162
AFIX  43
H26A  2    0.224165   -0.176832    0.262662   -21.00000   -1.20000
AFIX   0
C27A  1    0.224287   -0.040411    0.255225   -21.00000    0.01835    0.01692 =
         0.01724    0.00297    0.00863   -0.00104
C28A  1    0.170215    0.081413    0.075740   -21.00000    0.02306    0.01718 =
         0.01813    0.00355    0.00178   -0.00054
AFIX  13
H28A  2    0.217551    0.134294    0.098147   -21.00000   -1.20000
AFIX   0
C29A  1    0.191491    0.057654    0.000921   -21.00000    0.03254    0.02026 =
         0.01926    0.00726    0.00511    0.00559
AFIX 137
H29D  2    0.143004    0.009411   -0.025078   -21.00000   -1.50000
H29E  2    0.256353    0.037085    0.008502   -21.00000   -1.50000
H29F  2    0.188724    0.111271   -0.028519   -21.00000   -1.50000
AFIX   0
C30A  1    0.068845    0.112873    0.066243   -21.00000    0.02896    0.02794 =
         0.02278    0.00435    0.00179    0.00856
AFIX 137
H30D  2    0.064735    0.146107    0.111383   -21.00000   -1.50000
H30E  2    0.020083    0.060172    0.056513   -21.00000   -1.50000
H30F  2    0.056820    0.152480    0.024753   -21.00000   -1.50000
AFIX   0
C31A  1    0.173842   -0.252105    0.125941   -21.00000    0.02996    0.01630 =
         0.01892    0.00249    0.00329   -0.00075
AFIX  13
H31A  2    0.174117   -0.290462    0.169131   -21.00000   -1.20000
AFIX   0
C32A  1    0.256741   -0.275448    0.091007   -21.00000    0.03150    0.01798 =
         0.02276   -0.00279    0.00476   -0.00189
AFIX 137
H32D  2    0.248023   -0.340084    0.076460   -21.00000   -1.50000
H32E  2    0.318888   -0.261091    0.126787   -21.00000   -1.50000
H32F  2    0.256346   -0.240103    0.047425   -21.00000   -1.50000
AFIX   0
C33A  1    0.077229   -0.275267    0.070405   -21.00000    0.03185    0.02033 =
         0.02548    0.00281    0.00037   -0.00444
AFIX 137
H33D  2    0.067247   -0.340544    0.058325   -21.00000   -1.50000
H33E  2    0.077935   -0.242856    0.025496   -21.00000   -1.50000
H33F  2    0.024388   -0.257294    0.091686   -21.00000   -1.50000
AFIX   0
C34A  1    0.254404   -0.021825    0.338430   -21.00000    0.03005    0.02062 =
         0.01679    0.00159    0.00750    0.00057
AFIX  13
H34A  2    0.266568    0.045200    0.348287   -21.00000   -1.20000
AFIX   0
C35A  1    0.348427   -0.062602    0.372369   -21.00000    0.02738    0.02349 =
         0.01820    0.00010    0.00459   -0.00194
AFIX 137
H35D  2    0.372969   -0.038732    0.423403   -21.00000   -1.50000
H35E  2    0.397021   -0.046608    0.343837   -21.00000   -1.50000
H35F  2    0.335446   -0.128557    0.371582   -21.00000   -1.50000
AFIX   0
C36A  1    0.174947   -0.057191    0.377618   -21.00000    0.02791    0.02642 =
         0.01089    0.00425    0.00425    0.00353
AFIX 137
H36D  2    0.156354   -0.121683    0.364296   -21.00000   -1.50000
H36E  2    0.118109   -0.023764    0.362398   -21.00000   -1.50000
H36F  2    0.199822   -0.048628    0.431095   -21.00000   -1.50000
AFIX   0

PART 0
C80   1    0.641436    0.338664    0.685961    11.00000    0.07888    0.04881 =
         0.08195    0.03042    0.05366    0.02973
AFIX 137
H80A  2    0.582153    0.336508    0.646740    11.00000   -1.50000
H80B  2    0.644253    0.390476    0.720329    11.00000   -1.50000
H80C  2    0.641083    0.282737    0.712465    11.00000   -1.50000
AFIX   0
C81   1    0.728268    0.348246    0.652873    11.00000    0.03998    0.02506 =
         0.03908    0.01642    0.01574    0.01414
C82   1    0.721278    0.322119    0.580175    11.00000    0.02551    0.03712 =
         0.03356    0.00383   -0.00113    0.00159
AFIX  43
H82   2    0.660235    0.297531    0.550613    11.00000   -1.20000
AFIX   0
C83   1    0.800643    0.330879    0.549604    11.00000    0.05058    0.04210 =
         0.03364   -0.00624    0.01541   -0.00039
AFIX  43
H83   2    0.793485    0.314079    0.498978    11.00000   -1.20000
AFIX   0
C84   1    0.889324    0.363375    0.591162    11.00000    0.03422    0.04146 =
         0.06562    0.00026    0.02053    0.00123
AFIX  43
H84   2    0.944321    0.367879    0.570043    11.00000   -1.20000
AFIX   0
C85   1    0.898991    0.389482    0.663302    11.00000    0.03802    0.03568 =
         0.05505    0.00199   -0.01323   -0.00514
AFIX  43
H85   2    0.960899    0.412405    0.692471    11.00000   -1.20000
AFIX   0
C86   1    0.819546    0.382813    0.694122    11.00000    0.06625    0.03644 =
         0.02311    0.00661    0.00002    0.00896
AFIX  43
H86   2    0.827076    0.402077    0.744290    11.00000   -1.20000
AFIX   0

PART 1
C73   1    0.961990    0.877120    0.467776    31.00000    0.07991    0.05012 =
         0.05666    0.01039   -0.00129    0.00606
AFIX 137
H73A  2    0.976577    0.921639    0.433068    31.00000   -1.50000
H73B  2    0.980205    0.818225    0.453986    31.00000   -1.50000
H73C  2    0.998825    0.896602    0.517714    31.00000   -1.50000
AFIX   0
C74   1    0.856321    0.869373    0.465588    31.00000    0.08295    0.02562 =
         0.03972   -0.00102    0.01754    0.01219
C75   1    0.820805    0.840714    0.524533    31.00000    0.12268    0.02960 =
         0.04301   -0.00034    0.03376    0.00918
AFIX  43
H75   2    0.865614    0.827651    0.568141    31.00000   -1.20000
AFIX   0
C76   1    0.722170    0.829922    0.523331    31.00000    0.12345    0.03439 =
         0.06837   -0.00924    0.06009    0.01199
AFIX  43
H76   2    0.699574    0.809213    0.564744    31.00000   -1.20000
AFIX   0
C77   1    0.659914    0.849879    0.461377    31.00000    0.09695    0.04385 =
         0.10313   -0.01029    0.05860    0.01016
AFIX  43
H77   2    0.592304    0.844183    0.459625    31.00000   -1.20000
AFIX   0
C78   1    0.692471    0.879130    0.398754    31.00000    0.07890    0.04582 =
         0.07497   -0.00251    0.02852    0.02481
AFIX  43
H78   2    0.647373    0.891879    0.355198    31.00000   -1.20000
AFIX   0
C79   1    0.789773    0.888676    0.402092    31.00000    0.07287    0.02961 =
         0.04319    0.00176    0.02168    0.01872
AFIX  43
H79   2    0.812487    0.908761    0.360557    31.00000   -1.20000
AFIX   0
PART 2
C73A  1    0.619284    0.861351    0.413228   -31.00000    0.09495    0.06382 =
         0.09593   -0.01834    0.03411    0.01977
AFIX 137
H73D  2    0.598189    0.808303    0.437758   -31.00000   -1.50000
H73E  2    0.595790    0.851193    0.359739   -31.00000   -1.50000
H73F  2    0.592794    0.914651    0.429781   -31.00000   -1.50000
AFIX  66
C74A  1    0.727429    0.876422    0.432102   -31.00000    0.09233    0.02988 =
         0.06447   -0.01050    0.03211    0.02032
C75A  1    0.778771    0.853806    0.500739   -31.00000    0.09657    0.02723 =
         0.06122   -0.00860    0.03461    0.01881
AFIX  43
H75A  2    0.745204    0.825811    0.534165   -31.00000   -1.20000
AFIX  65
C76A  1    0.879226    0.872152    0.520469   -31.00000    0.09651    0.02551 =
         0.04808   -0.01148    0.02526    0.01901
AFIX  43
H76A  2    0.914315    0.856695    0.567380   -31.00000   -1.20000
AFIX  65
C77A  1    0.928340    0.913113    0.471561   -31.00000    0.08817    0.03185 =
         0.05432   -0.00641    0.02277    0.02230
AFIX  43
H77A  2    0.996997    0.925651    0.485046   -31.00000   -1.20000
AFIX  65
C78A  1    0.876999    0.935729    0.402924   -31.00000    0.08723    0.03119 =
         0.04858   -0.00376    0.02663    0.01424
AFIX  43
H78A  2    0.910567    0.963725    0.369498   -31.00000   -1.20000
AFIX  65
C79A  1    0.776544    0.917384    0.383193   -31.00000    0.08741    0.03445 =
         0.05757   -0.00569    0.02133    0.01973
AFIX  43
H79A  2    0.741455    0.932841    0.336282   -31.00000   -1.20000
AFIX   0
HKLF 4


REM  acapg2_a.res in P-1
REM wR2 = 0.0804, GooF = S = 1.024, Restrained GooF = 0.997 for all data
REM R1 = 0.0381 for 13307 Fo > 4sig(Fo) and 0.0619 for all 17374 data
REM 1038 parameters refined using 1278 restraints

END

WGHT      0.0252      1.0507

REM Highest difference peak  1.035,  deepest hole -0.774,  1-sigma level  0.090
Q1    1   0.5374  0.7751  0.4115  11.00000  0.05    1.03
Q2    1   0.5251 -0.2312  0.2396  11.00000  0.05    0.63
Q3    1   0.5244  0.2690  0.3598  11.00000  0.05    0.57
Q4    1   0.5826  0.3061  0.1693  11.00000  0.05    0.56
Q5    1   0.5793  0.2041  0.1968  11.00000  0.05    0.55
Q6    1   0.4401  0.2073  0.1546  11.00000  0.05    0.54
Q7    1   0.5164  0.1932  0.1922  11.00000  0.05    0.51
Q8    1   0.4938  0.4460  0.2232  11.00000  0.05    0.50
Q9    1   0.4814  0.1910  0.1508  11.00000  0.05    0.49
Q10   1   0.6002  0.3140  0.2303  11.00000  0.05    0.48
Q11   1   0.4619  0.4491  0.1639  11.00000  0.05    0.47
Q12   1   0.4505  0.2168  0.4232  11.00000  0.05    0.47
Q13   1   0.4575  0.2109  0.2197  11.00000  0.05    0.47
Q14   1   0.5215  0.3226  0.1945  11.00000  0.05    0.46
Q15   1   0.4861  0.1714  0.0167  11.00000  0.05    0.44
Q16   1   0.5361  0.2461  0.2460  11.00000  0.05    0.43
Q17   1   0.7088  0.1335  0.2493  11.00000  0.05    0.41
Q18   1   0.8470  0.4558  0.1874  11.00000  0.05    0.41
Q19   1   0.6598  0.3365  0.2065  11.00000  0.05    0.39
Q20   1   0.4245  0.3836  0.3235  11.00000  0.05    0.39
Q21   1   0.5545  0.3214  0.0615  11.00000  0.05    0.39
Q22   1   0.5694  0.5425  0.1392  11.00000  0.05    0.39
Q23   1   0.3137  0.3199  0.2438  11.00000  0.05    0.38
Q24   1   0.4647  0.3207  0.1930  11.00000  0.05    0.38
Q25   1   0.4793  0.3130  0.0386  11.00000  0.05    0.38
Q26   1   0.5432  0.3188  0.2296  11.00000  0.05    0.38
;
_shelx_res_checksum              19863
_shelx_hkl_file                  
;
   0   0   3 41485.6 1128.82   5
   0   0  -3 42740.1 1129.67   5
   0   0   4 12206.6 523.131   1
   0   0  -4 12094.6 549.527   4
   0   0   4 11713.6 607.549   6
   0   0   4 12260.2 623.493   5
   0   0  -4 13613.4 691.978   5
   0   0   5 261198. 4795.31   1
   0   0  -5 270196. 4901.01   4
   0   0   5 268447. 5026.80   6
   0   0   5 275991. 5093.00   5
   0   0  -5 266501. 5134.39   5
   0   0   6 7507.13 490.923   1
   0   0  -6 7467.57 523.586   4
   0   0   6 10193.8 698.950   6
   0   0   6 8697.21 625.788   5
   0   0  -6 8744.29 681.006   5
   0   0  -7 21194.9 948.351   4
   0   0  -7 21019.4 1100.59   5
   0   0   7 20991.6 1064.62   6
   0   0   7 20731.4 880.873   1
   0   0  -8 81939.1 2496.04   5
   0   0   8 75038.4 2357.45   6
   0   0   9 279.448 441.767   6
   0   0  -9 884.915 599.785   5
   0   0 -10 120505. 3501.78   5
   0   0  10 115959. 3296.57   6
   0   0 -11 47624.7 2131.16   5
   0   0  11 49577.9 2042.01   6
   0   0 -12 8050.53 930.709   5
   0   0  12 9848.18 957.581   6
   0   0 -13 39461.1 2108.18   5
   0   0  13 35232.0 1916.09   6
   0   0 -13 35362.2 1193.62   7
   0   0 -14 44315.4 2330.89   5
   0   0 -14 38978.5 1303.69   7
   0   0  14 39638.8 2109.64   6
   0   0 -15 1186.30 672.004   5
   0   0 -15 1286.05 327.862   7
   0   0  15 2570.56 735.998   6
   0   0 -16-84.1327 725.947   5
   0   0  16 470.579 570.341   6
   0   0 -17 10422.7 1367.67   5
   0   0  17 10930.7 1285.79   6
   0   0 -18 62033.4 3208.82   5
   0   0  18 58078.1 2945.09   6
   0   0 -19 27435.4 2208.68   5
   0   0  19 28328.3 2071.96   6
   0   0 -20 1860.00 986.194   5
   0   0  20 693.334 602.283   6
   0   0 -21-707.715 788.334   5
   0   0  21 482.725 593.889   6
   0   0  22 135.345 580.781   6
   0   0  23 23875.4 2145.92   6
   0  -1  23-1129.12 797.636   6
   0  -1  22 1079.39 716.593   6
   0   1 -21-386.520 787.835   5
   0  -1  21 1454.96 708.414   6
   0   1 -20 9022.68 1451.09   5
   0  -1  20 7226.37 1153.02   6
   0   1 -19 2574.62 942.993   5
   0  -1  19 2131.28 769.964   6
   0   1 -18 318.687 677.251   5
   0  -1  18 988.762 713.541   6
   0   1 -17 27161.6 2092.55   5
   0  -1  17 27678.4 1886.45   6
   0   1 -16 22734.8 1057.09   7
   0  -1  16 24505.1 1733.17   6
   0   1 -16 25853.0 1944.35   5
   0  -1  15 3146.20 763.634   6
   0   1 -15 3315.07 902.770   5
   0  -1  14 1470.63 615.680   6
   0   1 -14 1141.30 583.807   5
   0  -1  13 8615.57 946.110   6
   0   1 -13 8964.68 1120.91   5
   0  -1  12 73133.4 2641.21   6
   0   1 -12 74992.2 2919.45   5
   0  -1  11 93010.2 2939.99   6
   0   1 -11 93624.1 3163.40   5
   0  -1  10 4490.51 641.773   6
   0   1 -10 3331.00 714.524   5
   0  -1   9 2087.92 453.273   6
   0   1  -9 2748.43 665.350   5
   0  -1   8 49722.0 1774.90   6
   0   1  -8 49265.8 1973.63   5
   0  -1   7 15302.4 901.722   6
   0   1  -7 15571.3 977.938   5
   0   1  -7 17922.3 906.471   4
   0   1  -6 184641. 4029.61   5
   0  -1   6 190171. 4000.33   5
   0  -1   6 181529. 3692.35   1
   0  -1   6 183059. 3812.27   6
   0   1  -5 101304. 2464.19   5
   0  -1   5 101669. 2444.91   5
   0  -1   5 98758.2 2225.18   1
   0  -1   5 98932.9 2297.68   6
   0   1  -4 16385.7 802.914   5
   0  -1   4 15187.1 655.175   6
   0   1  -4 14897.3 645.964   6
   0  -1   4 15689.6 652.263   1
   0  -1   4 15790.9 768.031   5
   0   1  -3 77778.0 1678.88   6
   0  -1   3 80625.9 1689.73   6
   0  -1   3 82147.8 1853.74   5
   0  -1   3 78557.5 1706.64   1
   0   1  -3 79228.4 1678.77   1
   0  -1  -3 5451.40 252.539   7
   0   1   3 4060.04 319.532   5
   0  -1  -3 5279.71 359.678   5
   0  -1  -3 4573.63 299.310   4
   0   1   3 4971.31 298.327   4
   0   1   3 3979.93 232.234   1
   0   1   3 5012.38 226.309   7
   0  -1  -4 15484.8 681.659   5
   0   1   4 15004.3 661.115   5
   0   1   4 14896.9 605.507   4
   0  -1  -4 13432.5 575.557   4
   0   1   4 13819.9 510.707   1
   0  -1  -4 16533.4 465.764   7
   0  -1  -5 32191.5 1112.27   5
   0   1   5 31227.5 1143.32   6
   0   1   5 32445.1 1086.64   5
   0   1   5 31337.7 1013.67   4
   0  -1  -5 31035.8 1000.70   4
   0  -1  -5 32986.0 768.337   7
   0   1   5 29799.1 888.635   1
   0   1   6 163276. 3227.13   1
   0  -1  -6 172560. 3633.78   5
   0   1   6 176036. 3599.34   5
   0   1   6 167676. 3418.72   4
   0  -1  -6 162794. 3381.69   4
   0   1   6 167695. 3648.81   6
   0  -1  -6 168111. 2969.02   7
   0   1   7 127231. 2748.19   1
   0  -1  -7 134304. 3191.68   5
   0   1   7 138201. 3169.99   5
   0   1   7 131044. 2970.26   4
   0  -1  -7 126002. 2913.63   4
   0   1   7 135879. 3217.00   6
   0  -1  -7 133006. 2468.62   7
   0  -1  -8 27569.5 1362.60   5
   0  -1  -8 27391.7 824.987   7
   0   1   8 28059.9 1224.16   4
   0   1   8 23930.6 995.376   1
   0   1   8 27851.9 1386.85   6
   0   1   9 2139.63 564.265   6
   0  -1  -9 1945.61 283.424   7
   0  -1  -9 2386.72 627.801   5
   0   1  10 7533.36 827.079   6
   0  -1 -10 8076.54 910.493   5
   0  -1 -10 7360.11 457.931   7
   0   1  11 85541.9 2892.18   6
   0  -1 -11 93123.9 3002.98   5
   0  -1 -11 85265.9 1967.39   7
   0   1  12 78872.4 2811.99   6
   0  -1 -12 74799.6 1847.70   7
   0  -1 -13 6699.19 487.722   7
   0  -1 -13 7417.34 1007.16   5
   0   1  13 7334.44 906.348   6
   0  -1 -14 3038.70 770.932   5
   0  -1 -14 3216.44 380.669   7
   0   1  14 3173.81 686.843   6
   0   1  15 296.429 541.007   6
   0  -1 -15 337.824 265.177   7
   0  -1 -15 457.892 590.779   5
   0   1  16 12957.3 1349.91   6
   0  -1 -16 11793.1 1357.63   5
   0   1  17 27840.0 1975.59   6
   0  -1 -17 26801.5 2043.01   5
   0   1  18 636.865 657.370   6
   0  -1 -18 977.967 684.620   5
   0   1  19 6231.52 1110.56   6
   0  -1 -19 5733.67 1142.45   5
   0   1  20 3846.28 956.517   6
   0  -1 -20 4058.03 1028.17   5
   0   1  21 1465.46 812.355   6
   0   1  22 7055.45 1235.21   6
   0  -2  23 23920.8 2126.12   6
   0  -2  22 2089.77 870.927   6
   0   2 -22 1338.16 914.735   5
   0  -2  21-198.623 545.801   6
   0   2 -21 1161.63 906.973   5
   0  -2  20 2657.94 858.453   6
   0   2 -20 0.67976 687.693   5
   0   2 -19 36744.2 2619.83   5
   0  -2  19 38325.5 2394.20   6
   0   2 -18 54073.4 3038.87   5
   0  -2  18 49335.6 2674.92   6
   0  -2  17 4513.58 889.882   6
   0   2 -17 3280.64 951.227   5
   0  -2  16 157.027 519.417   6
   0   2 -16 375.370 677.305   5
   0   2 -15 819.424 634.469   5
   0  -2  15 681.584 578.915   6
   0   2 -14 11477.2 1286.01   5
   0  -2  14 11132.3 1079.02   6
   0  -2  13 36054.3 1866.68   6
   0   2 -13 36838.5 2118.54   5
   0   2 -12 10522.1 1133.83   5
   0  -2  12 8689.91 880.018   6
   0   2 -11 2278.81 690.537   5
   0  -2  11 2395.47 532.228   6
   0   2 -10 8271.34 959.016   5
   0  -2  10 7836.30 785.321   6
   0  -2   9 31674.6 1430.80   6
   0   2  -9 32784.0 1696.03   5
   0   2  -8 542.005 565.634   5
   0  -2   8 76.6923 385.789   6
   0   2  -7 11051.5 891.786   5
   0  -2   7 9415.78 706.567   6
   0  -2   6 43978.9 1408.98   6
   0   2  -6 43820.7 1636.16   5
   0  -2   5 52331.8 1452.17   6
   0   2  -5 52607.9 1443.05   6
   0   2  -5 53098.8 1682.55   5
   0  -2   5 55113.2 1675.67   5
   0  -2   5 51200.8 1485.56   1
   0  -2   4 123488. 2632.46   1
   0   2  -4 122126. 2519.02   6
   0   2  -4 127400. 2841.23   5
   0  -2   4 129953. 2825.27   5
   0  -2   4 128556. 2544.49   6
   0   2  -3 4307.73 306.784   6
   0  -2   3 4409.35 418.389   5
   0   2  -3 4804.76 456.775   5
   0  -2   3 5289.36 340.139   6
   0  -2   3 4202.37 356.164   1
   0   2  -3 4311.09 358.276   1
   0   2  -2 14159.9 448.827   6
   0  -2   2 16303.1 456.906   6
   0   2  -2 14471.7 623.441   5
   0  -2   2 14716.9 618.030   5
   0   2  -2 15301.6 575.654   1
   0  -2   2 14691.3 569.529   1
   0   2   2 1911.15 229.009   8
   0  -2  -2 2396.03 254.174   7
   0  -2  -2 2159.50 254.875   8
   0   2   2 2331.23 240.873   7
   0   2   3-103.224 160.731   4
   0   2   3 155.143 152.942   5
   0  -2  -3 403.145 196.617   5
   0  -2  -3 185.021 199.946   7
   0   2   3 22.8784 142.779   7
   0   2   3-175.304 178.515   8
   0   2   4 104831. 1940.13   1
   0   2   4 107526. 2209.62   5
   0  -2  -4 107116. 2045.70   7
   0  -2  -4 110375. 2244.37   5
   0   2   4 115650. 2293.95   4
   0   2   4 106813. 2029.51   7
   0   2   5 170356. 3308.08   5
   0  -2  -5 168785. 2989.80   7
   0  -2  -5 168135. 3341.34   5
   0   2   5 157733. 2954.22   1
   0   2   5 165146. 3274.73   4
   0  -2  -5 167888. 3290.75   4
   0   2   5 165262. 2931.58   7
   0   2   6 7678.53 543.033   5
   0  -2  -6 9107.39 420.646   7
   0   2   6 7668.05 408.067   1
   0  -2  -6 8210.74 539.916   4
   0   2   6 8510.84 548.536   4
   0  -2  -6 8414.69 610.484   5
   0   2   6 8572.54 372.803   7
   0   2   7 7950.29 607.044   4
   0  -2  -7 8530.69 442.821   7
   0  -2  -7 7752.46 549.684   4
   0   2   7 7545.08 459.489   1
   0   2   7 9073.61 645.914   5
   0   2   7 8562.52 775.041   6
   0  -2  -7 8094.12 697.614   5
   0   2   8 18911.3 973.697   4
   0   2   8 17502.8 782.884   1
   0   2   8 17777.6 1129.14   6
   0  -2  -8 18170.0 1103.11   5
   0  -2  -8 16637.1 673.717   7
   0   2   9 12450.6 837.964   4
   0   2   9 12893.0 695.715   1
   0   2   9 10871.0 931.341   6
   0  -2  -9 10714.5 565.255   7
   0  -2  -9 13058.3 981.370   5
   0  -2 -10 29892.6 994.902   7
   0   2  10 31047.9 1395.01   4
   0   2  10 32797.4 1646.26   6
   0  -2 -10 34085.7 1632.78   5
   0   2  11 2034.12 525.281   6
   0   2  11 1997.12 503.452   4
   0  -2 -11 2235.19 306.449   7
   0  -2 -11 2165.19 691.387   5
   0  -2 -12 43318.8 2047.83   5
   0  -2 -12 37382.5 1185.67   7
   0   2  12 39557.0 1974.24   6
   0  -2 -13 62943.5 2574.61   5
   0  -2 -13 54410.3 1551.20   7
   0   2  13 59149.0 2535.77   6
   0  -2 -14 32354.4 1899.89   5
   0  -2 -14 29649.7 1081.28   7
   0   2  14 34561.5 1976.44   6
   0   2  15 1473.59 621.760   6
   0  -2 -15 1099.07 304.606   7
   0  -2 -15 1448.04 722.823   5
   0   2  16 835.803 650.086   6
   0  -2 -16-911.136 776.422   5
   0   2  17 23521.2 1854.86   6
   0  -2 -17 25404.1 1933.54   5
   0   2  18 42964.2 2596.91   6
   0  -2 -18 45409.2 2675.58   5
   0   2  19 12341.0 1424.68   6
   0  -2 -19 10389.7 1438.47   5
   0   2  20 523.021 618.612   6
   0   2  21 563.098 626.585   6
   0   2  22 11488.2 1521.48   6
   0  -3  23 1398.53 738.537   6
   0  -3  22 7569.52 1256.34   6
   0   3 -22 7182.11 1398.48   5
   0  -3  21 1676.63 791.813   6
   0   3 -21 646.313 695.139   5
   0  -3  20 12525.1 1443.31   6
   0   3 -20 11599.5 1636.91   5
   0  -3  19 3944.37 833.963   6
   0   3 -19 4918.54 1102.52   5
   0  -3  18 16297.0 1512.26   6
   0   3 -18 12266.1 1600.51   5
   0  -3  17 16145.5 1416.30   6
   0   3 -17 16077.1 1726.53   5
   0   3 -16 6676.00 1137.28   5
   0  -3  16 6186.04 906.193   6
   0   3 -15 1219.90 770.455   5
   0  -3  15 1710.69 663.166   6
   0   3 -14 870.430 660.076   5
   0  -3  14 323.134 506.630   6
   0  -3  13 35944.3 1823.25   6
   0   3 -13 35463.7 2140.42   5
   0  -3  12 42672.2 1908.35   6
   0   3 -12 42790.3 2219.15   5
   0  -3  11 77089.9 2538.34   6
   0   3 -11 78867.5 2945.33   5
   0  -3  10 18680.0 1140.40   6
   0   3 -10 19503.1 1416.44   5
   0   3  -9 1269.11 656.252   5
   0  -3   9 449.166 396.862   6
   0  -3   8 14144.8 914.123   6
   0   3  -8 13925.0 1167.56   5
   0  -3   7 98815.0 2485.92   6
   0   3  -7 98970.5 2882.37   5
   0   3  -6 87945.5 2529.39   5
   0   3  -6 86468.1 2133.44   6
   0  -3   6 89393.4 2179.71   6
   0  -3   5 2914.27 378.436   5
   0  -3   5 3198.76 344.304   6
   0  -3   5 3437.99 386.361   1
   0   3  -5 3022.38 445.959   5
   0   3  -5 3077.99 322.766   6
   0  -3   4 1625.05 276.124   5
   0  -3   4 1527.53 235.158   1
   0   3  -4 1408.08 275.859   5
   0   3  -4 1427.20 192.324   6
   0  -3   4 2125.66 252.360   6
   0  -3   3 47901.6 1359.29   3
   0  -3   3 45780.7 1352.38   5
   0  -3   3 46825.5 1310.43   1
   0   3  -3 43079.2 1052.47   6
   0  -3   3 45477.1 1052.27   6
   0   3  -3 43894.3 1379.48   5
   0   3  -2 6131.35 482.836   5
   0  -3   2 6837.11 449.019   1
   0  -3   2 6118.67 448.410   5
   0  -3   2 6455.54 483.781   8
   0   3  -2 6230.52 292.216   6
   0  -3   2 6669.10 460.634   3
   0  -3   1 17886.9 640.316   1
   0  -3   1 18630.1 697.786   8
   0   3  -1 19564.7 659.992   5
   0  -3   1 17091.7 616.997   5
   0   3  -1 20153.6 750.292   3
   0  -3   1 18955.5 734.377   3
   0   3  -1 18225.0 677.514   8
   0  -3   0 183.783 121.997   5
   0   3   0 132.150 184.336   8
   0  -3   0 33.6199 220.130   8
   0   3   0-85.3084 202.085   3
   0  -3   0 220.891 191.024   3
   0   3   0 371.601 149.989   5
   0  -3   0 297.413 150.461   1
   0  -3  -1 62407.8 1198.98   1
   0   3   1 62101.3 1498.41   3
   0  -3  -1 66947.7 1413.67   8
   0   3   1 63333.4 1413.04   8
   0   3   1 63319.1 1557.52   7
   0  -3  -2 40502.0 1046.41   8
   0  -3  -2 42172.6 1152.51   7
   0   3   2 38630.7 1100.00   7
   0   3   2 38475.9 1018.87   8
   0   3   3 51996.2 1266.89   8
   0  -3  -3 52899.2 1303.26   8
   0  -3  -3 52643.9 1083.70   5
   0   3   3 49484.4 1046.24   5
   0   3   3 52230.6 1298.49   7
   0  -3  -3 52969.4 1311.34   7
   0   3   4 20992.5 719.171   7
   0   3   4 20611.5 668.096   5
   0   3   4 21857.6 838.323   4
   0   3   4 21070.9 765.830   8
   0  -3  -4 22192.3 710.458   5
   0  -3  -4 21123.9 741.852   7
   0  -3  -5 2712.42 316.246   5
   0   3   5 2698.89 280.620   5
   0   3   5 2659.94 309.022   8
   0  -3  -5 2806.65 291.937   7
   0   3   5 2476.09 259.828   7
   0   3   5 2835.53 314.928   4
   0   3   6 194013. 3860.69   4
   0  -3  -6 183456. 3509.74   7
   0   3   6 184719. 3726.26   5
   0   3   6 187286. 3816.13   8
   0  -3  -6 193943. 3832.37   5
   0   3   6 190271. 3460.60   7
   0   3   7 178437. 3725.36   5
   0   3   7 182549. 3785.01   4
   0  -3  -7 174359. 3361.38   7
   0  -3  -7 177581. 3819.71   5
   0   3   7 176120. 3273.75   7
   0  -3  -8 8916.11 537.955   7
   0   3   8 8749.47 706.624   4
   0   3   8 9527.19 858.103   6
   0  -3  -8 9785.78 802.274   5
   0   3   8 8649.51 459.105   7
   0  -3  -9 8434.14 521.169   7
   0   3   9 8180.58 700.308   4
   0  -3  -9 8783.12 806.754   5
   0   3   9 8548.28 856.001   6
   0  -3 -10 10831.8 940.216   5
   0   3  10 9277.88 911.720   6
   0  -3 -10 9006.40 535.954   7
   0   3  10 9416.48 786.209   4
   0   3  11 78758.5 2842.06   6
   0  -3 -11 85436.9 2782.02   5
   0  -3 -11 80167.6 1920.44   7
   0   3  11 79925.3 2502.67   4
   0   3  12 62498.6 2549.55   6
   0   3  12 60746.9 2201.47   4
   0  -3 -12 65398.4 2512.69   5
   0  -3 -12 61709.9 1627.69   7
   0  -3 -13 11152.2 622.411   7
   0   3  13 10683.8 1148.06   6
   0  -3 -13 11487.1 1117.01   5
   0   3  13 10162.1 934.888   4
   0  -3 -14 1266.62 598.373   5
   0   3  14 1228.73 570.204   6
   0  -3 -14 1289.50 313.105   7
   0  -3 -15 3708.85 865.474   5
   0   3  15 3782.81 882.796   6
   0  -3 -16 26419.4 1895.49   5
   0   3  16 23928.4 1835.82   6
   0  -3 -17 19827.8 1751.86   5
   0   3  17 21179.9 1775.12   6
   0  -3 -18 45.0809 612.789   5
   0   3  18 765.871 615.855   6
   0   3  19 14565.4 1568.87   6
   0   3  20 6875.92 1191.39   6
   0   3  21-63.7446 672.398   6
   0   3  22 506.939 652.822   6
   0  -4  24 10413.0 1509.55   6
   0  -4  23 23240.6 2069.98   6
   0   4 -22 3188.40 997.548   5
   0  -4  22 3203.82 887.556   6
   0   4 -21 4598.21 1208.06   5
   0  -4  21 4175.82 948.097   6
   0   4 -20 3863.61 1120.05   5
   0  -4  20 4783.84 939.263   6
   0   4 -19 26696.1 2296.75   5
   0  -4  19 27527.6 2001.03   6
   0   4 -18 26831.6 2244.65   5
   0  -4  18 26476.5 1889.52   6
   0   4 -17 14976.8 1648.30   5
   0  -4  17 14002.9 1320.47   6
   0  -4  16 7542.18 959.642   6
   0   4 -16 4531.09 971.930   5
   0  -4  15 4937.82 832.082   6
   0   4 -15 6149.81 1172.89   5
   0   4 -14 31354.5 2142.30   5
   0  -4  14 30481.7 1718.09   6
   0   4 -13 69243.3 3029.18   5
   0  -4  13 65164.8 2504.51   6
   0  -4  12 4405.01 697.766   6
   0   4 -12 3701.67 786.135   5
   0   4 -11 22465.1 1592.96   5
   0  -4  11 20944.0 1247.63   6
   0   4 -10 24251.1 1566.19   5
   0  -4  10 20360.1 1179.64   6
   0   4  -9 22.9508 591.836   5
   0  -4   9 103.286 361.063   6
   0   4  -8 2485.13 701.329   5
   0  -4   8 2814.26 504.705   6
   0   4  -7 4387.63 821.130   5
   0   4  -7 4540.28 473.710   6
   0  -4   7 4799.95 570.624   6
   0  -4   6 71153.3 1838.07   6
   0   4  -6 69629.2 2279.65   5
   0   4  -6 68984.6 1803.91   6
   0  -4   5 77986.8 1815.83   6
   0   4  -5 76241.7 1807.81   6
   0   4  -5 76582.5 2265.07   5
   0  -4   4 2515.99 371.806   5
   0   4  -4 2553.85 257.337   6
   0  -4   4 2811.00 376.005   1
   0  -4   4 2556.66 375.664   3
   0   4  -4 2426.19 424.936   5
   0  -4   3 47831.6 1394.28   8
   0  -4   3 47420.9 1466.10   3
   0   4  -3 43995.4 1055.15   6
   0   4  -3 46333.2 1444.21   5
   0  -4   3 48036.4 1426.22   5
   0  -4   3 45195.6 1358.55   1
   0   4  -2 27244.6 1013.27   3
   0  -4   2 26087.7 999.872   3
   0   4  -2 23173.0 909.424   5
   0  -4   2 24376.0 902.688   8
   0  -4   2 23670.6 887.363   5
   0  -4   2 28618.5 938.570   1
   0  -4   1 169096. 3190.80   5
   0   4  -1 174593. 3326.06   8
   0  -4   1 180225. 3277.79   1
   0  -4   1 171048. 3316.58   8
   0   4  -1 165142. 3221.61   5
   0  -4   1 180014. 3517.78   3
   0   4  -1 164990. 3442.96   3
   0   4   0 9994.92 405.849   5
   0  -4   0 8926.63 422.850   1
   0  -4   0 9312.01 376.256   5
   0  -4   0 9897.49 495.629   8
   0   4   0 10463.7 511.771   8
   0  -4   0 9091.84 541.393   3
   0   4   0 8664.97 555.069   3
   0   4   0 10044.9 615.161   7
   0   4   1 414510. 7167.55   7
   0  -4  -1 413872. 6628.30   1
   0  -4  -1 404735. 6901.63   8
   0   4   1 410928. 6904.58   8
   0   4   1 395438. 7074.65   3
   0   4   2 9706.44 484.292   8
   0   4   2 9584.36 565.411   7
   0   4   2 11158.6 590.886   3
   0  -4  -2 9576.48 499.736   8
   0  -4  -3 51087.0 1357.49   8
   0  -4  -3 51257.2 1441.79   7
   0   4   3 52207.8 1419.85   7
   0   4   3 49266.9 1311.93   8
   0  -4  -4 52930.2 1452.40   7
   0   4   4 55284.9 1450.70   7
   0  -4  -4 52025.7 1451.64   8
   0   4   4 52870.9 1393.41   8
   0   4   4 50451.5 1114.07   5
   0   4   5 39994.1 1327.04   4
   0   4   5 36481.0 1009.69   5
   0  -4  -5 37937.5 1070.97   5
   0   4   5 38416.0 1203.33   8
   0  -4  -5 36492.9 1174.76   7
   0   4   5 36695.5 1137.06   7
   0   4   6 22158.2 998.782   4
   0  -4  -6 21198.3 877.443   7
   0   4   6 21783.5 844.415   5
   0  -4  -6 20568.7 872.867   5
   0   4   6 21328.8 939.543   8
   0   4   6 21659.5 831.778   7
   0  -4  -7 26740.6 1117.25   5
   0   4   7 25379.9 1015.68   5
   0  -4  -7 25410.6 964.816   7
   0   4   7 26272.2 926.183   7
   0   4   7 28435.8 1203.13   4
   0  -4  -8 16071.6 753.785   7
   0   4   8 15506.4 840.107   5
   0   4   8 14894.4 907.660   4
   0  -4  -8 17086.8 964.233   5
   0   4   8 15043.6 1056.01   6
   0   4   8 15483.7 669.631   7
   0  -4  -9 513.878 269.094   7
   0   4   9 273.207 170.839   7
   0   4   9 464.079 312.723   4
   0   4   9 923.863 444.103   6
   0  -4  -9 1101.08 439.123   5
   0  -4 -10 23373.8 934.038   7
   0   4  10 23720.0 1216.43   4
   0  -4 -10 24037.0 1288.57   5
   0   4  10 24890.0 1457.55   6
   0   4  11 2955.32 530.574   4
   0  -4 -11 2455.32 358.882   7
   0  -4 -11 2094.73 502.588   5
   0   4  11 2652.01 562.765   6
   0   4  12 32049.4 1829.86   6
   0   4  12 31519.1 1531.65   4
   0  -4 -12 32489.4 1715.26   5
   0  -4 -12 29864.0 1092.72   7
   0   4  13 67938.8 2842.09   6
   0  -4 -13 69046.4 2678.72   5
   0   4  13 66601.8 2415.06   4
   0  -4 -13 64880.2 1774.10   7
   0   4  14 2959.11 634.743   4
   0  -4 -14 1758.04 647.489   5
   0   4  14 1582.93 544.983   6
   0  -4 -14 1883.40 331.488   7
   0   4  15 9373.24 1155.23   6
   0  -4 -15 9389.41 1129.98   5
   0   4  15 8121.92 926.270   4
   0  -4 -16 645.194 714.487   5
   0   4  16 722.052 612.218   6
   0   4  17 41673.7 2536.34   6
   0   4  18 41068.2 2590.45   6
   0   4  19 12324.6 1486.06   6
   0   4  20 416.308 649.463   6
   0   4  21-459.442 621.467   6
   0  -5  24 1521.91 780.595   6
   0  -5  23 537.039 673.170   6
   0  -5  22 4808.81 997.605   6
   0   5 -22 7459.43 1477.34   5
   0  -5  21 1255.12 719.541   6
   0   5 -21 1343.66 858.088   5
   0   5 -20 12648.1 1797.90   5
   0  -5  20 13848.5 1405.26   6
   0   5 -19 2692.29 916.739   5
   0  -5  19 2832.09 739.027   6
   0   5 -18 3602.71 989.929   5
   0  -5  18 4641.34 876.787   6
   0  -5  17 28734.1 1858.93   6
   0   5 -17 28720.4 2284.46   5
   0   5 -16 11732.2 1430.34   5
   0  -5  16 10671.8 1132.62   6
   0   5 -15 3914.33 935.001   5
   0  -5  15 3180.15 699.361   6
   0   5 -14 9652.96 1332.37   5
   0  -5  14 8848.77 931.151   6
   0  -5  13 13868.5 1106.10   6
   0   5 -13 13707.6 1419.36   5
   0  -5  12 101450. 3084.77   6
   0   5 -12 103478. 3740.41   5
   0  -5  11 39392.8 1695.58   6
   0   5 -11 39192.6 2114.34   5
   0   5 -10 1686.70 618.712   5
   0  -5  10 1613.27 405.623   6
   0  -5   9 2090.67 432.415   6
   0   5  -9 2230.29 679.425   5
   0  -5   8 44170.9 1540.84   6
   0   5  -8 43043.1 2003.77   5
   0  -5   7 149690. 3264.57   6
   0   5  -7 151771. 3971.34   5
   0   5  -7 148559. 3220.11   6
   0  -5   6 91017.4 2182.01   6
   0   5  -6 97441.8 2822.41   5
   0   5  -6 89629.5 2135.80   6
   0   5  -5 3261.98 330.424   6
   0   5  -5 3229.87 628.485   5
   0   5  -4 91878.1 2463.98   5
   0  -5   4 90561.3 2384.41   5
   0   5  -4 88659.8 1873.85   6
   0  -5   4 89887.8 2326.51   8
   0  -5   3-217.589 390.977   8
   0   5  -3-265.522 324.000   5
   0  -5   3 45.6276 248.255   5
   0   5  -3 37.0487 151.172   6
   0  -5   3 42.3437 217.669   1
   0   5  -2 9450.76 662.075   3
   0  -5   2 8774.28 583.155   8
   0   5  -2 8851.30 576.413   5
   0  -5   2 10213.3 576.718   1
   0  -5   2 9927.15 565.906   5
   0  -5   1 20074.9 733.928   5
   0   5  -1 19829.5 764.562   5
   0   5  -1 18914.8 921.575   3
   0   5  -1 19913.3 826.556   8
   0  -5   1 19984.8 774.953   1
   0  -5   1 19797.0 831.492   8
   0  -5   0 1769.52 291.250   8
   0  -5   0 1642.35 216.425   1
   0  -5   0 2245.95 207.596   5
   0   5   0 2349.96 361.803   3
   0  -5   0 3115.61 382.592   3
   0   5   0 2230.17 382.930   7
   0   5   0 1999.09 224.832   5
   0   5   0 2381.89 311.194   8
   0   5   1 83086.6 1974.08   8
   0  -5  -1 81653.7 1986.20   8
   0   5   1 82411.9 2202.79   7
   0  -5  -1 86853.6 1744.76   1
   0   5   1 85339.2 2178.24   3
   0   5   2 36499.3 1266.10   7
   0   5   2 32888.0 1246.74   3
   0   5   2 35086.7 1101.95   8
   0  -5  -2 33478.6 1109.09   8
   0   5   3 10355.6 580.475   8
   0   5   3 10403.9 634.520   7
   0  -5  -3 8761.78 552.864   8
   0  -5  -4 2760.06 443.262   7
   0   5   4 2439.89 337.992   8
   0  -5  -4 2243.44 412.143   8
   0   5   4 2710.32 377.172   7
   0   5   5 17275.4 574.815   5
   0   5   5 18674.8 871.107   7
   0  -5  -5 20294.8 950.520   7
   0   5   5 17183.1 838.983   8
   0  -5  -5 17489.8 954.378   8
   0   5   6 32923.3 982.377   5
   0  -5  -6 34408.8 1264.04   7
   0   5   6 35447.4 1208.85   7
   0   5   6 33344.8 1340.80   4
   0   5   7 112708. 2488.47   5
   0   5   7 117069. 2911.11   4
   0   5   7 114688. 2591.15   7
   0  -5  -7 113153. 2647.30   7
   0  -5  -8 17268.9 922.816   5
   0   5   8 17937.1 1019.44   4
   0   5   8 16952.8 818.530   5
   0   5   8 16597.6 783.320   7
   0  -5  -8 18258.8 878.217   7
   0   5   9-53.5546 350.323   4
   0  -5  -9 712.290 272.283   7
   0   5   9 709.751 249.441   7
   0  -5  -9 609.785 352.043   5
   0   5   9 528.231 406.316   6
   0   5  10 17556.1 1085.83   4
   0   5  10 17800.9 775.362   7
   0  -5 -10 17111.2 876.164   7
   0  -5 -10 18563.4 1091.56   5
   0   5  10 17847.4 1260.36   6
   0   5  11 82936.8 2582.37   4
   0  -5 -11 76141.0 2042.09   7
   0   5  11 74192.7 1888.21   7
   0  -5 -11 85183.3 2629.12   5
   0   5  11 82537.7 2964.18   6
   0   5  12 38343.6 1744.41   4
   0  -5 -12 39510.4 1341.88   7
   0  -5 -12 40698.1 1851.09   5
   0   5  12 41046.8 2099.67   6
   0   5  13-34.6280 423.807   4
   0   5  13 872.306 594.552   6
   0  -5 -13 247.517 431.342   5
   0  -5 -13 775.543 309.306   7
   0   5  14 5960.53 810.331   4
   0   5  14 6388.14 938.741   6
   0   5  15 777.070 487.074   4
   0   5  15 1005.96 671.394   6
   0   5  16 23261.4 1573.82   4
   0   5  16 26491.7 1963.01   6
   0   5  17 15818.1 1598.93   6
   0   5  18 1868.49 766.624   6
   0   5  19 13248.4 1570.86   6
   0   5  20 2768.98 904.306   6
   0   5  21 208.830 669.298   6
   0  -6  23 10130.2 1391.02   6
   0  -6  22 1984.78 808.883   6
   0   6 -21 1494.82 975.191   5
   0  -6  21 1485.10 678.535   6
   0   6 -20 9723.75 1588.43   5
   0  -6  20 9551.19 1285.52   6
   0   6 -19 22484.9 2234.38   5
   0  -6  19 25351.7 1883.98   6
   0   6 -18 28954.3 2346.35   5
   0  -6  18 27541.1 1855.14   6
   0   6 -17 3972.52 997.982   5
   0  -6  17 2850.91 723.343   6
   0   6 -16 11868.4 1530.60   5
   0  -6  16 10307.2 1149.79   6
   0   6 -15 1088.69 868.285   5
   0  -6  15 941.028 603.259   6
   0   6 -14 28734.5 2132.65   5
   0  -6  14 28274.5 1620.32   6
   0   6 -13 25215.9 1933.05   5
   0  -6  13 23284.3 1420.19   6
   0   6 -12 143.039 624.027   5
   0  -6  12 1267.78 450.818   6
   0   6 -11 11347.1 1251.14   5
   0  -6  11 11868.8 919.039   6
   0   6 -10 6292.33 924.592   5
   0  -6  10 7408.34 696.219   6
   0   6  -9 12321.9 1207.87   5
   0  -6   9 10750.2 769.716   6
   0   6  -8 11304.6 1072.33   5
   0  -6   8 10901.0 752.253   6
   0   6  -7-70.5170 539.888   5
   0   6  -7 1017.11 257.406   6
   0   6  -6 132419. 3543.13   5
   0   6  -6 127411. 2744.66   6
   0  -6   6 136003. 3339.87   8
   0  -6   5 109186. 2833.22   8
   0   6  -5 103612. 2237.83   6
   0   6  -5 112687. 3012.71   5
   0  -6   4 3620.56 716.833   8
   0   6  -4 3171.06 628.654   5
   0   6  -4 2164.34 274.929   6
   0   6  -3 1310.01 471.799   5
   0   6  -3 456.263 190.258   6
   0  -6   3 1309.30 576.341   8
   0  -6   3 607.940 305.474   5
   0  -6   2 13938.8 847.995   8
   0   6  -2 14170.4 922.408   3
   0   6  -2 13469.4 786.975   5
   0  -6   2 14425.4 760.193   1
   0  -6   2 12417.9 681.875   5
   0  -6   1 179765. 3734.60   8
   0  -6   1 188300. 3616.73   1
   0   6  -1 190159. 4002.64   3
   0  -6   1 169813. 3424.90   5
   0   6  -1 176815. 3531.79   5
   0  -6   0 87258.9 2172.32   8
   0   6   0 86597.7 1848.24   5
   0  -6   0 89382.2 1964.98   1
   0   6   0 92476.3 2397.30   3
   0  -6  -1 34350.1 1209.29   8
   0   6   1 35155.9 1371.27   3
   0  -6  -1 31260.2 719.304   5
   0  -6  -2 4487.46 546.216   8
   0   6   2 4779.30 588.943   3
   0  -6  -3 19189.0 949.476   8
   0   6   3 19154.1 1030.36   3
   0   6   4 188.688 400.599   3
   0  -6  -4 688.879 457.188   8
   0  -6  -5 48186.7 1584.70   8
   0   6   6 25961.4 746.013   5
   0  -6  -6 29354.1 1217.37   7
   0  -6  -6 28549.0 1207.27   8
   0  -6  -7 13110.0 814.732   7
   0   6   7 13350.7 882.488   4
   0   6   7 12810.8 574.124   5
   0  -6  -8 35657.9 1354.46   7
   0   6   8 32197.4 1097.20   5
   0   6   8 36529.3 1539.28   4
   0   6   9 1855.53 422.982   4
   0   6   9 1723.71 288.622   5
   0   6   9 2420.63 557.989   6
   0  -6  -9 2325.99 405.557   7
   0   6  10 17362.8 517.433   2
   0  -6 -10 21586.8 1038.35   7
   0   6  10 21668.8 1427.27   6
   0   6  10 21416.8 1229.66   4
   0  -6 -11 20828.9 1024.25   7
   0   6  11 21475.7 1469.57   6
   0   6  11 21294.8 1260.62   4
   0   6  12 10740.4 1141.36   6
   0  -6 -12 12287.7 783.451   7
   0   6  12 13119.7 1025.73   4
   0  -6 -13 52150.1 1670.55   7
   0   6  13 48174.7 2091.66   4
   0   6  13 50810.0 2530.47   6
   0   6  14 3519.28 659.941   4
   0   6  14 3914.40 838.726   6
   0   6  15 5377.37 774.062   4
   0   6  15 5146.05 920.491   6
   0   6  16 837.719 439.661   4
   0   6  16-249.881 630.998   6
   0   6  17 35510.4 2008.55   4
   0   6  17 38566.8 2486.87   6
   0   6  18 47540.7 2868.22   6
   0   6  19 2666.89 792.900   6
   0   6  20 1261.29 731.852   6
   0   6  21 618.068 661.760   6
   0   7 -21 1940.23 876.968   5
   0   7 -20 4214.78 1206.92   5
   0  -7  20 3697.59 890.919   6
   0   7 -19-1149.48 846.728   5
   0  -7  19 859.194 631.337   6
   0   7 -18 5065.35 1181.90   5
   0  -7  18 4581.44 881.064   6
   0   7 -17 39532.4 2767.91   5
   0  -7  17 36641.4 2074.93   6
   0   7 -16 131.681 722.726   5
   0  -7  16-627.460 553.782   6
   0   7 -15 13891.9 1569.23   5
   0  -7  15 14192.6 1181.18   6
   0   7 -14 29322.4 2151.75   5
   0  -7  14 32104.8 1689.63   6
   0   7 -13 18900.8 1724.85   5
   0  -7  13 17284.6 1190.96   6
   0   7 -12 49738.0 2605.84   5
   0  -7  12 44550.5 1858.14   6
   0   7 -11 6453.59 1003.66   5
   0  -7  11 5645.89 670.896   6
   0   7 -10-41.6141 558.991   5
   0  -7  10-42.1335 331.564   6
   0   7  -9 572.532 585.976   5
   0   7  -8 29397.5 1681.21   5
   0  -7   8 30093.8 1513.71   8
   0   7  -8 27898.9 1109.12   6
   0   7  -7 93014.8 3026.22   5
   0  -7   7 97798.1 2833.76   8
   0   7  -7 89144.3 2187.12   6
   0   7  -6 37014.6 1725.29   5
   0   7  -6 35206.6 1115.53   6
   0  -7   6 37831.1 1636.67   8
   0   7  -5 380.862 174.309   6
   0   7  -5-276.373 524.166   5
   0  -7   5 53.8352 510.301   8
   0   7  -4 1270.65 225.606   6
   0  -7   4 1541.03 543.562   8
   0   7  -4 1748.98 537.559   5
   0   7  -3 37829.3 1471.17   5
   0  -7   3 38651.7 1552.49   8
   0  -7   3 34720.2 1361.79   5
   0   7  -3 35461.0 1575.24   3
   0   7  -2 9079.54 718.785   5
   0  -7   2 8157.78 823.749   8
   0  -7   2 8666.51 619.793   5
   0   7  -2 9661.06 856.648   3
   0  -7   1 21057.8 919.616   1
   0   7  -1 20717.9 909.259   5
   0  -7   1 20714.9 825.938   5
   0   7  -1 19224.2 1151.40   3
   0  -7   1 21803.9 1099.10   8
   0   7   0 26996.7 1345.48   3
   0  -7   0 29710.8 1026.31   1
   0  -7   0 30474.9 1228.70   8
   0  -7   0 26065.9 824.955   5
   0  -7  -1 43977.4 958.522   5
   0   7   1 44358.0 1706.69   3
   0  -7  -1 47725.7 1541.61   8
   0   7   2 24458.1 1241.07   3
   0  -7  -2 22451.7 1042.46   8
   0   7   3 41572.8 1615.94   3
   0  -7  -3 39062.3 1408.73   8
   0   7   4-83.0588 379.918   3
   0  -7  -4 300.178 398.999   8
   0   7   5 9796.33 788.167   3
   0  -7  -5 8171.91 682.256   8
   0  -7  -6 78667.9 2265.96   8
   0   7   7 64275.3 1383.98   5
   0   7   8-75.2725 298.520   4
   0   7   8 130.270 158.169   5
   0   7   9-321.194 430.222   4
   0   7   9 168.142 181.075   5
   0   7   9-140.991 388.676   6
   0   7  10 19900.2 1248.29   4
   0   7  10 19670.4 912.496   5
   0   7  10 21289.3 1454.88   6
   0   7  11 8750.71 881.273   4
   0   7  11 8905.17 1021.69   6
   0   7  12 34530.9 2005.72   6
   0   7  12 35084.9 1749.60   4
   0   7  13-115.657 603.506   6
   0   7  13-193.321 504.298   4
   0   7  14 2416.90 711.865   6
   0   7  14 3172.17 653.720   4
   0   7  15 6707.62 858.559   4
   0   7  15 9343.06 1209.12   6
   0   7  16 8987.42 1069.54   4
   0   7  16 7975.46 1164.45   6
   0   7  17 5793.62 897.390   4
   0   7  17 8041.82 1209.46   6
   0   7  18 944.394 533.567   4
   0   7  18-134.842 712.294   6
   0   7  19 4719.70 1035.43   6
   0   7  20 1188.88 718.833   6
   0   8 -20 5955.77 1365.35   5
   0   8 -19 23772.3 2311.27   5
   0   8 -18 29150.0 2444.18   5
   0  -8  18 33626.7 1982.15   6
   0   8 -17-131.118 737.694   5
   0  -8  17 843.469 479.032   6
   0   8 -16 1924.51 890.633   5
   0  -8  16 537.986 464.341   6
   0   8 -15 189.509 694.488   5
   0  -8  15 158.710 463.032   6
   0   8 -14 20365.2 1854.36   5
   0  -8  14 20431.0 1352.49   6
   0   8 -13 17352.3 1672.97   5
   0  -8  13 15361.9 1118.01   6
   0   8 -12 1039.80 651.062   5
   0  -8  12 2219.38 529.570   6
   0   8 -11 18471.9 1578.01   5
   0  -8  11 18461.4 1359.92   8
   0   8 -10 8412.66 1154.82   5
   0  -8  10 6663.03 898.239   8
   0  -8   9 10705.6 1006.20   8
   0   8  -9 9194.10 1035.79   5
   0   8  -8 19050.7 881.220   6
   0  -8   8 21728.9 1359.78   8
   0   8  -8 19899.7 1469.14   5
   0  -8   7 2182.26 581.870   8
   0   8  -7 1934.31 267.242   6
   0   8  -7 1702.92 584.432   5
   0   8  -6 101954. 3125.05   5
   0  -8   6 101313. 2941.33   8
   0   8  -6 95230.4 2149.21   6
   0   8  -5 34188.2 1004.50   6
   0   8  -5 37188.8 1696.16   5
   0  -8   5 37547.8 1636.62   8
   0   8  -4 224.226 151.858   6
   0  -8   4 161.658 476.487   8
   0   8  -4-530.895 494.885   5
   0   8  -3-432.531 406.881   5
   0  -8   3-204.446 491.645   8
   0   8  -3-425.241 493.494   3
   0  -8   2 1510.53 325.801   5
   0   8  -2 2281.27 563.955   3
   0   8  -2 1668.59 394.538   5
   0  -8   2 1098.04 456.443   8
   0  -8   1 94687.5 2160.06   5
   0  -8   1 95232.4 2591.01   8
   0   8  -1 92063.4 2289.21   5
   0   8  -1 84217.0 2701.24   3
   0  -8   0 90129.7 1955.19   5
   0   8   0 99110.6 2812.45   3
   0  -8   0 94274.8 2552.64   8
   0   8   1 337.580 420.009   3
   0  -8  -1 108.103 427.393   8
   0   8   2 279.127 388.868   3
   0  -8  -2-415.138 392.059   8
   0  -8  -3 465.078 398.415   8
   0   8   3 572.256 395.593   3
   0   8   4 72608.8 2390.56   3
   0  -8  -4 68065.7 2091.06   8
   0   8   5 65473.6 2223.40   3
   0  -8  -5 59617.7 1969.24   8
   0   8   6 3223.22 585.849   3
   0  -8  -6 2533.61 480.513   8
   0  -8  -7 15069.7 981.353   8
   0   8   7 15916.0 1082.44   3
   0   8   8 20143.1 1251.18   4
   0   8   9 19825.2 1343.51   6
   0   8   9 19746.9 1265.76   4
   0   8   9 17764.4 680.457   5
   0   8  10 13943.2 1227.37   6
   0   8  10 13069.4 1041.82   4
   0   8  11 9557.95 1067.42   6
   0   8  11 10567.6 991.140   4
   0   8  12 36989.7 1882.15   4
   0   8  12 41574.1 2237.56   6
   0   8  13 27099.2 1625.16   4
   0   8  13 26690.8 1860.57   6
   0   8  14-581.134 710.169   6
   0   8  14-116.049 447.504   4
   0   8  15 114.443 565.438   6
   0   8  15 616.723 455.804   4
   0   8  16 725.172 718.977   6
   0   8  16 418.781 433.673   4
   0   8  17 17154.5 1712.36   6
   0   8  17 14914.4 1352.69   4
   0   8  18 30243.3 2318.52   6
   0   8  18 23505.7 1752.98   4
   0   8  19 1460.23 721.402   6
   0   8  20 1499.27 837.071   6
   0   9 -20 5108.38 1378.76   5
   0  -9  20 5259.91 1059.68   8
   0   9 -19 7125.77 1435.60   5
   0  -9  19 4883.19 1041.12   8
   0   9 -18 8265.45 1430.03   5
   0  -9  18 11627.6 1426.05   8
   0   9 -17 27783.2 2392.36   5
   0  -9  17 34946.5 2218.85   8
   0   9 -16 2360.53 936.900   5
   0  -9  16 1454.68 827.596   8
   0   9 -15 4977.94 1140.35   5
   0  -9  15 6058.60 1027.87   8
   0   9 -14-353.297 750.594   5
   0  -9  14-852.053 693.536   8
   0   9 -13 33516.6 2301.95   5
   0  -9  13 34847.2 2013.48   8
   0   9 -12 66019.7 3146.39   5
   0  -9  12 66323.2 2739.88   8
   0   9 -11 12751.5 1417.74   5
   0  -9  11 13000.2 1220.39   8
   0   9 -10 420.127 663.388   5
   0  -9  10 9.85407 565.864   8
   0   9  -9 3094.05 760.637   5
   0  -9   9 4083.63 779.019   8
   0   9  -8 10152.6 609.718   6
   0   9  -8 11250.3 1193.67   5
   0  -9   8 11843.1 1088.33   8
   0   9  -7 63885.2 1681.93   6
   0   9  -7 72645.4 2750.76   5
   0  -9   7 70888.3 2535.22   8
   0   9  -6 19755.8 757.073   6
   0   9  -6 21214.1 1368.49   5
   0  -9   6 23849.3 1393.61   8
   0   9  -5 806.431 460.575   5
   0   9  -5 677.157 158.749   6
   0  -9   5 1519.39 530.304   8
   0   9  -4 1917.61 231.063   6
   0  -9   4 2331.19 531.677   8
   0   9  -4 1447.59 421.078   5
   0   9  -3 254.941 321.570   5
   0   9  -3 180.487 472.238   3
   0  -9   3-177.481 474.225   8
   0   9  -2 35905.1 1716.31   3
   0   9  -2 34204.2 1400.78   5
   0  -9   2 36530.1 1308.98   5
   0  -9   2 35089.0 1529.21   8
   0  -9   1 7441.73 695.926   8
   0   9  -1 6401.88 796.970   3
   0  -9   1 7257.72 496.620   5
   0  -9   0 21500.2 1152.63   8
   0  -9   0 20647.7 739.191   5
   0   9   0 21583.3 1323.81   3
   0  -9  -1 21257.2 1087.71   8
   0   9   1 19215.7 1241.56   3
   0   9   2-378.220 398.062   3
   0  -9  -2-354.232 413.885   8
   0   9   3 7802.89 824.447   3
   0  -9  -3 6631.38 682.997   8
   0  -9  -4 152.391 113.027   2
   0  -9  -4-457.753 384.321   8
   0   9   4-441.379 456.993   3
   0   9   5 34488.0 1667.23   3
   0  -9  -5 32668.4 1448.73   8
   0   9   6 94955.6 2927.64   3
   0  -9  -6 83154.5 2579.12   8
   0   9   7 20057.9 1267.49   3
   0  -9  -7 18002.9 1116.67   8
   0   9   8 407.520 421.190   3
   0   9   9-111.847 404.487   3
   0   9   9-450.978 460.557   6
   0   9   9 10.0286 364.665   4
   0   9  10 37182.2 1974.99   6
   0   9  10 35517.3 1833.14   4
   0   9  11 61000.9 2718.06   6
   0   9  11 62556.4 2515.86   4
   0   9  12 24159.3 1727.83   6
   0   9  12 21724.9 1464.10   4
   0   9  13 1682.47 547.280   4
   0   9  13 1448.31 678.747   6
   0   9  14 2703.80 650.954   4
   0   9  14 2241.60 705.046   6
   0   9  15 658.429 536.018   4
   0   9  15-521.037 588.897   6
   0   9  16 9070.32 1043.18   4
   0   9  16 10737.9 1348.41   6
   0   9  17 13636.1 1560.13   6
   0   9  17 12583.9 1297.22   4
   0   9  18 4478.75 992.429   6
   0   9  19 6497.03 1232.22   6
   0 -10  20 2131.53 900.438   8
   0  10 -19 21255.2 2260.14   5
   0 -10  19 22298.0 1880.31   8
   0  10 -18 28154.5 2568.49   5
   0 -10  18 25843.2 1957.44   8
   0  10 -17 2275.15 914.200   5
   0 -10  17 2484.96 752.889   8
   0  10 -16 1575.16 771.765   5
   0 -10  16 4500.37 983.976   8
   0  10 -15-312.165 837.042   5
   0 -10  15 886.714 710.345   8
   0  10 -14 43984.7 2801.35   5
   0 -10  14 42030.8 2305.76   8
   0  10 -13 11729.8 1448.30   5
   0 -10  13 10756.3 1193.25   8
   0  10 -12-465.343 708.799   5
   0 -10  12 532.948 663.619   8
   0  10 -11 12149.1 1394.74   5
   0 -10  11 14300.5 1302.03   8
   0  10 -10 1131.39 672.376   5
   0 -10  10 1113.87 647.402   8
   0  10  -9 4614.19 942.772   5
   0 -10   9 4466.18 900.889   8
   0  10  -8 1263.52 620.990   5
   0 -10   8 2991.63 741.837   8
   0 -10   7 13054.7 1197.07   8
   0  10  -7 8686.65 1008.06   5
   0 -10   6 58863.5 2285.48   8
   0  10  -6 59887.0 2393.68   5
   0 -10   5 36093.1 1733.48   8
   0  10  -5 30102.1 895.544   6
   0  10  -5 34803.9 1706.07   5
   0 -10   4 3977.52 690.929   8
   0  10  -4 3620.81 295.761   6
   0  10  -4 4008.21 613.959   5
   0  10  -3 4065.77 677.354   3
   0  10  -3 3271.85 544.353   5
   0 -10   3 3894.19 656.518   8
   0 -10   2 2371.09 545.585   8
   0  10  -2 1788.28 522.476   3
   0 -10   2 1965.02 327.014   5
   0 -10   1 113622. 3075.40   8
   0  10  -1 104306. 3273.48   3
   0 -10   1 105168. 2443.39   5
   0 -10   0 121766. 3173.41   8
   0 -10   0 113056. 2373.73   5
   0  10   0 114060. 3423.26   3
   0  10   1 235.239 404.835   3
   0 -10  -1-231.503 414.819   8
   0  10   2 1047.75 486.663   3
   0 -10  -2 243.355 424.821   8
   0  10   3 2168.84 640.889   3
   0 -10  -3 1933.66 513.661   8
   0 -10  -4 80727.2 2465.04   8
   0 -10  -4 75356.4 1606.24   2
   0  10   4 83788.3 2841.94   3
   0 -10  -5 22832.8 1259.21   8
   0  10   5 21752.9 1413.33   3
   0 -10  -6 740.500 449.689   8
   0  10   6-274.683 507.515   3
   0 -10  -7 20830.1 1253.13   8
   0  10   7 19882.7 1372.59   3
   0 -10  -8 3645.07 650.179   8
   0  10   8 4041.53 704.278   3
   0  10   8 4752.89 726.263   6
   0  10   9 6300.14 850.886   3
   0  10   9 6678.52 886.002   6
   0  10   9 6771.41 818.475   4
   0  10  10 21064.3 1523.18   6
   0  10  10 20134.7 1407.11   3
   0  10  10 18593.8 1350.73   4
   0  10  11 904.387 500.551   4
   0  10  11 308.341 461.839   6
   0  10  11-58.8901 449.882   3
   0  10  12 13293.5 1215.47   4
   0  10  12 14883.2 1271.51   3
   0  10  12 11442.1 1248.13   6
   0  10  13 16981.2 1404.96   4
   0  10  13 18503.6 1439.62   3
   0  10  13 19765.6 1649.20   6
   0  10  14 1419.99 672.578   6
   0  10  14 1344.32 495.682   4
   0  10  15 1059.99 645.031   6
   0  10  15 1600.43 536.500   4
   0  10  16 3356.10 862.543   6
   0  10  16 2612.81 625.514   4
   0  10  17 16157.9 1717.24   6
   0  10  17 12574.1 1317.04   4
   0  10  18 25124.0 2185.49   6
   0  10  19 2917.81 906.804   6
   0 -11  19 694.130 672.714   8
   0  11 -19-945.483 807.744   5
   0 -11  18 2489.89 908.438   8
   0  11 -18 6085.13 1355.47   5
   0 -11  17 5812.78 1097.06   8
   0  11 -17 6862.40 1377.48   5
   0 -11  16 890.340 642.888   8
   0  11 -16 111.077 707.824   5
   0 -11  15 2323.12 849.181   8
   0  11 -15 918.961 741.979   5
   0 -11  14 2855.88 842.978   8
   0  11 -14-316.212 759.546   5
   0 -11  13 66521.7 2982.93   8
   0  11 -13 66407.6 3395.97   5
   0 -11  12 22571.2 1723.06   8
   0  11 -12 20430.4 1871.01   5
   0 -11  11 8602.57 1129.10   8
   0  11 -11 6809.87 1092.32   5
   0 -11  10 1907.70 753.756   8
   0  11 -10 1981.07 820.075   5
   0 -11   9 371.318 677.604   8
   0  11  -9 1245.66 753.694   5
   0 -11   8 22170.7 1533.16   8
   0  11  -8 18313.6 1527.17   5
   0 -11   7 45945.3 2152.34   8
   0  11  -7 46030.3 2282.42   5
   0  11  -6 11656.1 1152.08   5
   0 -11   6 10866.9 1076.75   8
   0  11  -5 4297.79 742.664   5
   0 -11   5 2545.95 642.131   8
   0  11  -4 956.498 519.534   5
   0 -11   4 1133.28 549.827   8
   0 -11   3 8689.58 971.162   8
   0  11  -2 34319.2 1851.05   3
   0 -11   2 36284.7 1729.92   8
   0 -11   2 35766.3 1333.17   5
   0 -11   1 2109.28 590.054   8
   0 -11   1 2249.39 325.101   5
   0 -11   0 8624.69 874.368   8
   0  11   0 9935.89 1023.36   3
   0 -11   0 8532.47 475.962   5
   0  11   1 54076.9 2320.79   3
   0 -11  -1 52730.1 2060.04   8
   0  11   2 10689.1 1034.95   3
   0 -11  -2 11016.3 929.467   8
   0  11   3 6946.15 892.898   3
   0 -11  -3 6239.82 746.637   8
   0  11   4 1447.81 557.420   3
   0 -11  -4 1538.10 483.493   8
   0 -11  -5 28517.5 1467.29   8
   0  11   5 28710.3 1694.04   3
   0 -11  -6 23501.8 1380.24   8
   0  11   6 25487.3 1609.56   3
   0 -11  -7 14513.1 1092.45   8
   0  11   7 13796.4 1202.57   3
   0  11   8 4428.02 712.187   6
   0 -11  -8 5153.12 764.946   8
   0  11   8 4006.07 776.351   3
   0  11   9 3764.07 746.950   4
   0  11   9 5224.42 812.501   3
   0  11   9 5047.77 811.407   6
   0  11  10 10206.0 1091.25   6
   0  11  10 12795.2 1184.08   3
   0  11  10 10326.2 1046.53   4
   0  11  11 44767.5 2275.59   3
   0  11  11 47665.4 2427.40   6
   0  11  11 45784.8 2272.33   4
   0  11  12 23562.5 1648.02   3
   0  11  12 20240.4 1534.37   4
   0  11  12 21098.2 1696.60   6
   0  11  13 2256.10 633.877   6
   0  11  13 1185.90 574.787   4
   0  11  13 3121.47 726.736   3
   0  11  14 6991.61 1099.27   6
   0  11  14 5312.98 917.688   4
   0  11  14 4166.13 745.322   3
   0  11  15 1042.98 521.822   4
   0  11  15 1484.10 609.775   6
   0  11  16 10090.2 1153.33   4
   0  11  16 10426.6 1376.77   6
   0  11  17 2093.98 782.822   6
   0  11  18 837.745 654.945   6
   0 -12  18 8996.14 1362.80   8
   0  12 -17 130.020 750.156   5
   0 -12  17-2145.20 956.281   8
   0  12 -16 1900.64 828.607   5
   0 -12  16-562.716 643.011   8
   0  12 -15 57.7432 747.562   5
   0 -12  15 708.119 649.916   8
   0  12 -14 6616.17 1281.26   5
   0 -12  14 9328.63 1248.15   8
   0  12 -13 17684.7 1808.25   5
   0 -12  13 17934.0 1626.44   8
   0  12 -12 1252.12 780.551   5
   0 -12  12 1383.53 875.982   8
   0  12 -11 15252.0 1614.07   5
   0 -12  11 16081.2 1474.82   8
   0  12 -10 11149.4 1397.91   5
   0 -12  10 12140.7 1242.51   8
   0  12  -9 1502.72 694.923   5
   0 -12   9 2140.97 739.421   8
   0  12  -8 22157.1 1689.44   5
   0 -12   8 24777.9 1687.67   8
   0  12  -7 4726.53 839.699   5
   0 -12   7 5232.97 873.786   8
   0  12  -6 50182.3 2332.40   5
   0 -12   6 52278.9 2371.79   8
   0 -12   5 17861.7 1365.70   8
   0 -12   4-104.357 549.718   8
   0 -12   3 2455.18 643.207   8
   0  12  -2 29429.9 1790.13   3
   0 -12   2 29759.4 1628.84   8
   0  12  -1 40279.4 2114.15   3
   0 -12   1 39815.8 1851.11   8
   0  12   0 39420.7 2086.27   3
   0 -12   0 39174.7 1832.07   8
   0  12   1 5585.10 924.103   3
   0 -12  -1 5495.18 774.847   8
   0  12   2 15082.3 1294.04   3
   0 -12  -2 13312.8 1099.91   8
   0  12   3 3849.16 757.196   3
   0 -12  -3 1239.60 506.203   8
   0  12   4 57827.4 2529.41   3
   0 -12  -4 58288.8 2245.63   8
   0  12   5 4358.10 783.619   3
   0 -12  -5 4293.30 682.104   8
   0  12   6 618.131 534.607   3
   0 -12  -6 1330.08 514.639   8
   0  12   7 193.824 424.344   6
   0  12   7 990.196 461.941   3
   0 -12  -7 1012.89 491.721   8
   0  12   8-14.4420 417.590   6
   0  12   8-53.9606 490.979   3
   0 -12  -8 983.168 556.983   8
   0  12   9 2847.44 664.833   3
   0  12   9 1283.01 496.653   6
   0  12  10 4791.96 833.625   4
   0  12  10 5088.97 858.576   3
   0  12  10 3784.45 696.211   6
   0  12  11 108.775 476.659   4
   0  12  11 683.519 441.956   3
   0  12  11 745.169 539.653   6
   0  12  12 21039.7 1615.65   3
   0  12  12 20573.9 1573.12   4
   0  12  12 21896.4 1717.35   6
   0  12  13 7018.40 1061.47   6
   0  12  13 6223.14 894.531   4
   0  12  13 7966.06 1070.98   3
   0  12  14-237.598 481.289   6
   0  12  14-790.446 570.991   3
   0  12  14-182.545 544.419   4
   0  12  15 309.449 428.246   4
   0  12  15 662.232 663.268   6
   0  12  16 4894.13 1059.43   6
   0  12  17 12540.6 1586.60   6
   0 -13  17 6074.61 1096.93   8
   0 -13  16 361.016 787.662   8
   0  13 -15 163.036 709.204   5
   0 -13  15 1220.90 664.766   8
   0  13 -14-1280.02 858.727   5
   0 -13  14 485.596 710.002   8
   0  13 -13 12372.4 1621.07   5
   0 -13  13 16361.9 1664.59   8
   0  13 -12 37448.8 2592.38   5
   0 -13  12 44833.1 2482.58   8
   0  13 -11 23264.4 1998.01   5
   0 -13  11 26562.7 1909.81   8
   0  13 -10 3836.68 922.330   5
   0 -13  10 4272.60 886.483   8
   0  13  -9 5965.79 1074.15   5
   0 -13   9 6384.72 1065.75   8
   0 -13   8 54322.9 2588.15   8
   0 -13   7 68105.3 2850.62   8
   0 -13   6 4687.36 880.568   8
   0 -13   5 9849.82 1128.18   8
   0 -13   4 9511.15 1075.74   8
   0 -13   3 23674.6 1557.58   8
   0  13  -2 20350.7 1558.79   3
   0 -13   2 23051.2 1506.42   8
   0  13  -1 433.946 633.400   3
   0 -13   1 551.385 530.110   8
   0  13   0 19526.1 1516.27   3
   0 -13   0 19231.8 1313.06   8
   0  13   1 33594.7 1983.07   3
   0 -13  -1 34468.6 1754.78   8
   0  13   2 1008.48 566.065   3
   0 -13  -2 2461.21 644.353   8
   0  13   3 6923.27 1007.73   3
   0 -13  -3 7782.39 873.218   8
   0  13   4 3726.41 834.108   3
   0 -13  -4 4597.63 712.807   8
   0  13   5 18920.4 1585.16   3
   0 -13  -5 20856.6 1384.15   8
   0  13   5 20782.8 1288.10   6
   0  13   6 28750.1 1849.88   3
   0  13   6 24735.4 1481.84   6
   0 -13  -6 27080.2 1583.26   8
   0  13   7 3276.88 627.611   6
   0  13   7 4392.42 812.591   3
   0 -13  -7 3988.45 687.181   8
   0  13   8 1704.76 553.484   6
   0  13   8 551.814 478.453   3
   0 -13  -8 1163.13 603.599   8
   0  13   9 958.472 534.929   6
   0 -13  -9 1850.40 627.219   8
   0  13   9 216.067 517.043   3
   0  13  10 7793.98 1062.75   4
   0  13  10 7364.29 1016.45   3
   0  13  10 8544.72 1055.22   6
   0  13  11 37821.9 2246.17   3
   0  13  11 34434.1 2101.27   4
   0  13  11 35681.3 2205.81   6
   0  13  12 6517.30 1000.80   6
   0  13  12 7867.38 1070.45   4
   0  13  12 7386.50 1035.85   3
   0  13  13 456.640 565.085   6
   0  13  13 34.7381 472.303   3
   0  13  13 189.973 432.900   4
   0  13  14 5098.23 917.584   4
   0  13  14 4728.30 910.096   6
   0  13  14 5150.42 887.161   3
   0  13  15 1238.92 730.614   6
   0  13  16 10945.1 1486.03   6
   0  13  17 2767.84 734.997   6
   0 -14  15 2748.72 941.942   8
   0 -14  14 9313.24 1337.03   8
   0 -14  13 5747.79 1143.34   8
   0 -14  12 28.5440 673.492   8
   0 -14  11 7682.57 1178.22   8
   0 -14  10 11300.6 1360.47   8
   0 -14   9 14199.9 1395.83   8
   0 -14   8 7999.81 1144.44   8
   0 -14   7 15176.9 1435.42   8
   0 -14   6 32841.0 1990.45   8
   0 -14   5 23220.0 1634.74   8
   0 -14   4 627.813 603.013   8
   0 -14   3 821.552 588.746   8
   0 -14   2 15692.3 1329.65   8
   0  14  -1 14951.9 1412.05   3
   0 -14   1 17351.0 1324.69   8
   0  14   0 19676.1 1621.36   3
   0 -14   0 23888.7 1543.27   8
   0 -14  -1 959.588 554.763   8
   0  14   1 27.7217 534.008   3
   0  14   2 4483.37 841.098   3
   0 -14  -2 4965.26 782.644   8
   0  14   3 6510.55 1004.39   3
   0 -14  -3 8842.48 975.700   8
   0  14   4 15968.4 1484.64   3
   0 -14  -4 18034.9 1335.32   8
   0  14   5 19324.1 1561.28   3
   0 -14  -5 18808.2 1419.89   8
   0  14   6 451.047 554.070   3
   0 -14  -6 2125.12 665.104   8
   0  14   7 12801.3 1346.60   3
   0  14   7 9824.63 1016.36   6
   0 -14  -7 12056.0 1132.84   8
   0  14   8 3098.44 683.314   6
   0 -14  -8 3384.31 745.092   8
   0  14   8 2985.76 738.379   3
   0  14   9 8592.96 1058.78   6
   0  14   9 7699.99 1075.08   3
   0  14  10 653.792 486.578   6
   0  14  10 1212.01 564.511   3
   0  14  10 1561.22 681.594   4
   0  14  11 1647.91 617.628   6
   0  14  11 1053.15 607.431   3
   0  14  11 1312.45 509.503   4
   0  14  12 13876.4 1437.43   6
   0  14  12 15794.3 1533.25   3
   0  14  12 12302.9 1299.41   4
   0  14  13 9720.61 1226.16   6
   0  14  13 13147.3 1430.79   3
   0  14  13 10981.4 1272.80   4
   0  14  14 276.888 594.477   6
   0  14  14 119.241 420.196   4
   0  14  15 2364.80 796.687   6
   0  14  16 1751.76 751.953   6
   0 -15  14-2443.38 914.068   8
   0 -15  13 6689.84 1212.20   8
   0 -15  12 21086.2 1874.60   8
   0 -15  11 1626.50 761.160   8
   0 -15  10 1205.61 725.929   8
   0 -15   9 622.970 691.219   8
   0 -15   8 20897.8 1759.17   8
   0 -15   7 31891.5 2073.23   8
   0 -15   6 845.110 645.556   8
   0 -15   5 4040.73 881.154   8
   0 -15   4 1539.62 624.828   8
   0 -15   3 8620.25 1057.73   8
   0 -15   2 9669.53 1092.20   8
   0 -15   1-1179.61 721.420   8
   0  15  -1-261.243 568.436   3
   0 -15   0 8066.50 1031.93   8
   0  15   0 8655.21 1192.30   3
   0 -15  -1 9077.07 1005.26   8
   0  15   1 7047.70 1078.88   3
   0 -15  -2 795.277 585.005   8
   0  15   2-119.225 557.709   3
   0 -15  -3 1097.26 583.824   8
   0  15   3-13.0476 615.819   3
   0 -15  -4 6261.28 896.971   8
   0  15   4 7450.11 1157.51   3
   0 -15  -5 11945.3 1130.16   8
   0  15   5 10945.2 1274.94   3
   0  15   6 17603.5 1680.16   3
   0 -15  -6 22394.1 1564.32   8
   0  15   7 3716.41 892.273   3
   0 -15  -7 3465.49 717.598   8
   0  15   8 3584.75 878.861   3
   0  15   9 2926.17 851.842   3
   0  15  10 9492.50 1272.25   3
   0  15  10 8602.94 1110.72   4
   0  15  11 16991.8 1591.51   4
   0  15  11 19156.4 1741.63   3
   0  15  12 882.251 655.531   3
   0  15  12 1551.43 652.460   4
   0  15  13 6048.81 951.731   4
   0  15  13 6592.14 1103.19   3
   0 -16  12-36.6049 801.537   8
   0 -16  11 4550.33 996.199   8
   0 -16  10 317.585 592.477   8
   0 -16   9 6277.98 1123.06   8
   0 -16   8 935.983 794.502   8
   0 -16   7 8301.76 1197.91   8
   0 -16   6 19707.5 1678.68   8
   0 -16   5 10701.2 1262.58   8
   0 -16   4 1513.48 638.287   8
   0 -16   3 1304.82 703.336   8
   0 -16   2 9245.37 1118.59   8
   0 -16   1 19889.4 1546.76   8
   0  16   0 10713.0 1361.79   3
   0 -16   0 10998.8 1176.56   8
   0  16   1-321.184 627.015   3
   0 -16  -1 97.1534 489.532   8
   0  16   2-1146.91 612.755   3
   0 -16  -2 1933.85 642.949   8
   0 -16  -3 5438.92 858.652   8
   0  16   3 4186.60 991.376   3
   0 -16  -4 11391.6 1170.50   8
   0  16   4 10094.6 1323.57   3
   0  16   5 13875.7 1490.94   3
   0 -16  -5 13126.8 1283.92   8
   0  16   6 1156.80 596.218   3
   0  16   7 4603.60 985.444   3
   0  16   8 126.023 571.253   3
   0  16   9 3296.79 878.714   3
   0  16  10 827.710 665.019   3
   0  16  10 718.667 544.968   4
   0  16  11 5741.83 1053.70   3
   0  16  11 5291.83 910.953   4
   0  16  12 17154.1 1714.53   3
   0  16  12 12226.9 1413.07   4
   0 -17  10 1026.03 779.598   8
   0 -17   9 2848.36 855.457   8
   0 -17   8 12393.5 1493.12   8
   0 -17   7 6585.83 1184.78   8
   0 -17   6-267.206 622.919   8
   0 -17   5 4357.50 978.759   8
   0 -17   4-125.602 542.374   8
   0 -17   3 962.980 601.725   8
   0 -17   2 13847.1 1399.43   8
   0 -17   1-638.251 634.370   8
   0 -17   0 9219.94 1131.60   8
   0 -17  -1 7438.75 1046.13   8
   0  17   1 7311.19 1232.23   3
   0 -17  -2-970.223 667.142   8
   0  17   2 274.949 542.571   3
   0 -17  -3 3748.75 772.760   8
   0  17   3 4076.54 934.189   3
   0 -17  -4-534.102 561.981   8
   0  17   4 901.798 641.649   3
   0  17   5 14222.6 1589.17   3
   0  17   6 14072.7 1600.92   3
   0  17   7 1330.85 572.154   3
   0  17   8 711.749 530.350   3
   0  17   9 1453.24 829.001   3
   0  17  10 7112.47 1125.45   4
   0  17  10 6919.52 1170.31   3
   0  17  11 3516.03 801.670   4
   0  17  11 5983.10 1119.57   3
   0  17  12-133.567 650.015   3
   0 -18   8 3977.42 972.951   8
   0 -18   7 9170.39 1304.85   8
   0 -18   6 27088.3 2106.41   8
   0 -18   5 124.846 604.400   8
   0 -18   4 2584.46 854.769   8
   0 -18   3-218.882 566.864   8
   0 -18   2 11637.8 1361.68   8
   0 -18   1 32975.5 2099.32   8
   0 -18   0 5370.72 973.836   8
   0 -18  -1-192.253 533.205   8
   0 -18  -2 10281.8 1214.70   8
   0  18   2 8844.84 1363.76   3
   0  18   3 260.184 744.471   3
   0  18   4 16952.2 1864.30   3
   0  18   5 5761.55 1140.86   3
   0  18   6 950.751 653.362   3
   0  18   7 14689.8 1704.07   3
   0  18   8 525.553 687.010   3
   0 -19   6 808.426 766.465   8
   0 -19   5 916.117 690.994   8
   0 -19   4 1059.66 774.604   8
   0 -19   3 2517.75 793.835   8
   0 -19   2 1436.14 763.469   8
   0 -19   1 983.174 608.417   8
   0 -19   0 1774.66 772.546   8
   0 -20   2 4177.82 975.666   8
   0 -20   1 8883.95 1285.17   8
   1 -20   3 854.963 695.095   8
   1 -19   1 254.849 630.727   8
   1 -19   2 7962.80 1151.60   8
   1 -19   3 4900.08 973.899   8
   1 -19   4 203.281 608.523   8
   1 -19   5 2282.51 801.207   8
   1 -19   6 829.890 736.210   8
  -1  18   8 1582.39 718.251   3
  -1  18   7 4091.54 1005.38   3
  -1  18   6 2197.70 876.051   3
  -1  18   5 6223.14 1164.37   3
  -1  18   4 20518.6 1956.16   3
  -1  18   3-118.362 720.166   3
  -1  18   2 2178.18 922.720   3
   1 -18  -1-12.4220 518.472   8
  -1  18   1-257.899 684.781   3
   1 -18   0 3831.56 872.496   8
   1 -18   1 32116.1 2093.23   8
   1 -18   2 3088.28 883.505   8
   1 -18   3 806.049 571.331   8
   1 -18   4 195.690 607.719   8
   1 -18   5 2556.85 894.380   8
   1 -18   6 22500.3 1890.95   8
   1 -18   7 1810.40 830.071   8
   1 -18   8 276.763 649.806   8
   1 -18   9 2993.64 930.948   8
  -1  17  12 208.710 555.865   3
  -1  17  11 15932.2 1746.28   3
  -1  17  10 8270.90 1277.76   3
  -1  17   9 987.503 666.733   3
  -1  17   8 3066.03 871.806   3
  -1  17   7 2540.90 838.607   3
  -1  17   6 17959.5 1838.94   3
  -1  17   5 11381.7 1450.75   3
  -1  17   4 726.999 607.974   3
  -1  17   3 4222.06 976.635   3
   1 -17  -3 4021.62 854.438   8
   1 -17  -2-405.216 519.265   8
  -1  17   2-1723.71 766.864   3
   1 -17  -1 2575.10 671.440   8
  -1  17   1 2968.53 789.462   3
   1 -17   0 16238.6 1447.24   8
  -1  17   0 16882.9 1690.98   3
   1 -17   1-739.808 611.112   8
   1 -17   2 11401.3 1233.74   8
   1 -17   3 1763.10 688.442   8
   1 -17   4 336.843 655.547   8
   1 -17   5 1921.91 750.217   8
   1 -17   6 3675.30 928.382   8
   1 -17   7 12350.8 1478.93   8
   1 -17   8 5666.80 1116.37   8
   1 -17   9 259.672 634.126   8
   1 -17  10-990.519 758.491   8
   1 -17  11 2163.64 948.955   8
  -1  16  13 3245.77 940.317   3
  -1  16  12 19573.0 1868.41   3
  -1  16  11 2834.51 767.103   4
  -1  16  11 2258.96 738.463   3
  -1  16  10 6011.84 1132.34   3
  -1  16   9 5766.94 1062.44   3
  -1  16   8 5948.88 1065.40   3
  -1  16   7 8246.25 1155.62   3
  -1  16   6 615.354 624.553   3
  -1  16   5 9842.03 1252.79   3
  -1  16   4 13972.5 1563.09   3
   1 -16  -4 15369.1 1308.73   8
  -1  16   3 4838.11 988.618   3
   1 -16  -3 5585.45 869.794   8
  -1  16   2 1621.08 630.456   3
   1 -16  -2 3191.00 718.914   8
  -1  16   1 872.771 613.096   3
   1 -16  -1 1241.54 626.129   8
  -1  16   0 10809.4 1278.04   3
   1 -16   0 10643.9 1172.50   8
  -1  16  -1 32273.3 2219.78   3
   1 -16   1 35414.3 2006.79   8
   1 -16   2 6375.34 952.367   8
   1 -16   3 3085.07 798.992   8
   1 -16   4-362.593 542.898   8
   1 -16   5 6518.10 1036.17   8
   1 -16   6 26287.7 1889.50   8
   1 -16   7 2775.03 794.806   8
   1 -16   8-806.753 725.445   8
   1 -16   9 1706.28 756.229   8
   1 -16  10-772.602 691.970   8
   1 -16  11 6506.65 1194.75   8
   1 -16  12 1974.44 822.433   8
  -1  15  14 1428.23 725.913   3
  -1  15  13 3330.88 767.640   3
  -1  15  12 4417.52 975.031   3
  -1  15  12 3041.95 707.299   4
  -1  15  11 22476.0 1782.88   4
  -1  15  11 23349.6 1925.58   3
  -1  15  10 13872.9 1524.34   3
  -1  15   9 350.938 556.564   3
  -1  15   8 2228.87 822.309   3
  -1  15   7 4216.26 984.469   3
  -1  15   6 13488.0 1468.00   3
   1 -15  -6 19111.2 1387.78   8
  -1  15   5 30709.4 2102.50   3
   1 -15  -5 27013.6 1616.34   8
  -1  15   4-194.221 590.335   3
   1 -15  -4 191.949 511.359   8
  -1  15   3 4018.26 867.145   3
   1 -15  -3 5323.93 875.962   8
  -1  15   2 241.671 546.019   3
   1 -15  -2 1001.67 519.408   8
  -1  15   1 18370.7 1636.50   3
   1 -15  -1 20776.4 1474.22   8
  -1  15   0 24618.0 1884.54   3
   1 -15   0 24926.8 1636.28   8
   1 -15   1 2556.36 686.507   8
  -1  15  -1 1141.37 699.481   3
  -1  15  -2 29378.7 2047.12   3
   1 -15   2 32518.1 1929.70   8
   1 -15   3 2011.03 638.521   8
   1 -15   4 1012.15 662.117   8
   1 -15   5 4139.96 863.554   8
   1 -15   6 276.975 595.248   8
   1 -15   7 28816.7 1929.37   8
   1 -15   8 14485.8 1465.13   8
  -1  15  -9 2535.98 802.704   5
   1 -15   9 6906.37 1096.44   8
  -1  15 -10 3750.78 933.587   5
   1 -15  10 4324.02 951.542   8
  -1  15 -11-216.322 710.990   5
   1 -15  11-93.9574 607.789   8
  -1  15 -12 15700.1 1795.97   5
   1 -15  12 17004.1 1672.77   8
  -1  15 -13 24538.0 2252.52   5
   1 -15  13 24867.0 2049.08   8
   1 -15  14 310.477 823.503   8
  -1  15 -14-619.941 794.619   5
  -1  14  17 18228.9 1891.98   6
  -1  14  16 4722.55 984.366   6
  -1  14  15 4039.09 921.742   6
  -1  14  14 5.03879 489.638   3
  -1  14  14-1108.52 644.338   6
  -1  14  13 5576.25 942.582   4
  -1  14  13 6906.67 1080.52   6
  -1  14  13 7245.30 1081.47   3
  -1  14  12 16224.9 1504.99   6
  -1  14  12 15925.4 1563.54   3
  -1  14  12 15145.8 1422.43   4
  -1  14  11 1338.69 600.458   6
  -1  14  11 948.457 540.368   3
  -1  14  11 515.132 415.796   4
  -1  14  10 14188.6 1287.86   6
  -1  14  10 11658.1 1236.69   4
  -1  14  10 13741.9 1467.05   3
  -1  14   9 3816.50 755.364   6
  -1  14   9 2717.51 791.279   3
  -1  14   8-494.124 568.445   3
  -1  14   7 18693.9 1630.31   3
   1 -14  -7 16172.9 1273.58   8
  -1  14   6 1688.83 721.286   3
   1 -14  -6 1006.50 525.257   8
  -1  14   5 8048.08 1118.10   3
   1 -14  -5 8997.77 981.425   8
  -1  14   4 28960.8 1950.80   3
   1 -14  -4 29267.6 1619.53   8
   1 -14  -3 5470.65 776.356   8
  -1  14   3 6053.52 952.476   3
   1 -14  -2-707.449 504.235   8
  -1  14   2 1157.97 578.810   3
  -1  14   1 7.84364 567.116   3
   1 -14  -1 589.519 546.699   8
  -1  14   0 35287.3 2140.00   3
   1 -14   0 40452.3 1972.93   8
  -1  14  -1 46302.3 2438.34   3
   1 -14   1 47773.6 2196.11   8
  -1  14  -2 13494.7 1375.00   3
   1 -14   2 13782.5 1216.41   8
   1 -14   3 6355.93 948.890   8
   1 -14   4 3326.11 780.306   8
  -1  14  -5 14788.9 1250.47   5
   1 -14   5 15206.3 1373.84   8
  -1  14  -6 28286.0 1828.44   5
   1 -14   6 26757.0 1819.56   8
  -1  14  -7 34180.1 2087.59   5
   1 -14   7 33689.4 2056.16   8
  -1  14  -8 4399.27 1000.19   5
   1 -14   8 2727.01 710.178   8
  -1  14  -9 11656.5 1388.13   5
   1 -14   9 10250.9 1262.59   8
  -1  14 -10-797.042 652.390   5
   1 -14  10 815.471 748.749   8
  -1  14 -11 17172.5 1794.95   5
   1 -14  11 22046.8 1786.51   8
   1 -14  12 1223.20 716.125   8
  -1  14 -12-303.668 692.225   5
   1 -14  13 15114.2 1581.24   8
  -1  14 -13 12520.8 1667.46   5
   1 -14  14 13062.5 1573.87   8
  -1  14 -14 10128.8 1551.44   5
   1 -14  15 755.704 669.437   8
  -1  14 -15 895.100 827.904   5
  -1  14 -16 1547.54 833.218   5
  -1  14 -17-1513.35 945.597   5
  -1  13  17-479.335 620.293   6
  -1  13  16 18014.8 1814.34   6
  -1  13  15 3378.91 773.412   3
  -1  13  15 3127.89 902.131   6
  -1  13  14 2048.35 696.818   3
  -1  13  14 549.028 500.476   6
  -1  13  13 493.299 502.502   6
  -1  13  13 2695.28 630.460   4
  -1  13  13 2027.48 641.395   3
  -1  13  12 3447.48 658.936   4
  -1  13  12 3742.02 779.931   6
  -1  13  12 3686.81 830.780   3
  -1  13  11 33310.6 2008.56   4
  -1  13  11 32354.0 2109.97   3
  -1  13  11 33933.8 2076.11   6
  -1  13  10 5960.54 881.304   4
  -1  13  10 7969.31 994.486   6
  -1  13  10 8099.10 1041.79   3
   1 -13  -9 193.438 442.859   8
  -1  13   9 1263.40 547.523   6
  -1  13   9-376.628 498.670   3
   1 -13  -8 2389.19 617.635   8
  -1  13   8 1422.15 552.885   6
  -1  13   8 3055.87 752.711   3
   1 -13  -7 2252.72 579.095   8
  -1  13   7 1816.88 524.772   6
  -1  13   7 1976.09 761.554   3
  -1  13   6 38339.6 2217.49   3
  -1  13   6 38692.0 1825.34   6
   1 -13  -6 38475.5 1813.61   8
  -1  13   5 42822.4 2306.61   3
   1 -13  -5 40504.2 1860.15   8
  -1  13   5 39283.7 1751.03   6
   1 -13  -4-186.740 456.513   8
  -1  13   4 77.6843 317.769   6
  -1  13   4 165.755 530.663   3
  -1  13   3 13173.4 880.707   6
  -1  13   3 13862.6 1314.62   3
   1 -13  -3 14102.9 1084.74   8
  -1  13   2 429.130 547.654   3
   1 -13  -2 644.850 532.316   8
  -1  13   1 37183.3 2097.08   3
   1 -13  -1 38989.4 1851.47   8
   1 -13   0 2164.20 623.440   8
  -1  13   0 3183.67 786.181   3
   1 -13   1 492.001 484.693   8
  -1  13  -1-314.651 645.344   3
   1 -13   2 11799.7 1108.14   8
  -1  13  -2 11306.7 1191.93   3
   1 -13   3 4863.18 830.195   8
  -1  13  -3 5194.11 696.959   5
  -1  13  -3 5337.73 913.467   3
  -1  13  -4 3365.70 648.568   5
   1 -13   4 5296.77 852.237   8
  -1  13  -5 2263.30 630.243   5
   1 -13   5 3352.04 776.917   8
  -1  13  -6-33.1297 503.603   5
   1 -13   6-46.5033 636.610   8
  -1  13  -7 68062.6 2976.99   5
   1 -13   7 70273.5 2888.35   8
  -1  13  -8 33379.8 2135.72   5
   1 -13   8 36039.2 2080.30   8
   1 -13   9 1457.19 785.881   8
  -1  13  -9 807.649 703.684   5
   1 -13  10 8110.56 1186.76   8
  -1  13 -10 5247.87 964.625   5
   1 -13  11 4130.23 896.563   8
  -1  13 -11 4855.47 1079.79   5
   1 -13  12 60336.2 2919.69   8
  -1  13 -12 55654.4 3179.60   5
   1 -13  13 28808.3 2096.76   8
  -1  13 -13 26681.8 2279.50   5
   1 -13  14 132.563 689.595   8
  -1  13 -14 568.800 820.648   5
   1 -13  15 1254.27 684.533   8
  -1  13 -15 1287.82 686.494   5
   1 -13  16 941.601 793.346   8
  -1  13 -16 517.934 710.397   5
  -1  13 -17 10168.9 1693.30   5
  -1  12  18 9066.61 1389.39   6
  -1  12  17 16176.3 1738.51   6
  -1  12  16 5147.88 1032.56   6
  -1  12  15 3073.46 800.725   6
  -1  12  15 2944.62 785.515   3
  -1  12  14-123.923 544.127   6
  -1  12  14 146.342 493.512   3
  -1  12  14 395.618 450.741   4
  -1  12  13 12348.5 1300.12   3
  -1  12  13 11446.9 1276.18   6
  -1  12  13 11555.7 1192.50   4
  -1  12  12 14409.0 1368.60   3
  -1  12  12 13366.1 1349.34   6
  -1  12  12 14373.8 1286.63   4
  -1  12  11 144.296 550.135   3
  -1  12  11 374.929 484.533   6
  -1  12  11 108.754 428.316   4
  -1  12  10-177.672 558.678   3
  -1  12  10 552.594 420.642   6
  -1  12  10 1240.23 501.539   4
  -1  12   9 1051.96 513.793   6
  -1  12   9 150.415 484.782   3
   1 -12  -8-127.075 528.088   8
  -1  12   8-386.863 388.582   6
  -1  12   8-373.652 576.731   3
   1 -12  -7 1131.54 536.948   8
  -1  12   7 361.242 582.880   3
  -1  12   7 1533.29 485.212   6
  -1  12   6 286.399 532.313   3
  -1  12   6 204.599 382.307   6
   1 -12  -6-1082.50 554.770   8
   1 -12  -5 9398.81 890.677   8
  -1  12   5 9704.10 1092.26   3
  -1  12   5 9527.72 842.755   6
  -1  12   4 40386.2 2146.56   3
   1 -12  -4 42534.4 1819.96   8
  -1  12   4 41663.3 1667.46   6
  -1  12   3 904.716 523.532   3
  -1  12   3 402.265 314.409   6
   1 -12  -2 10910.7 919.811   8
  -1  12   2 9176.18 665.477   6
   1 -12  -1 19368.9 1220.88   8
  -1  12   1 15888.9 792.695   6
  -1  12   1 17874.8 1409.84   3
   1 -12   0 9000.36 860.321   8
  -1  12   0 8331.03 1020.03   3
  -1  12   0 6834.32 473.573   6
  -1  12  -1 5948.89 807.703   3
   1 -12   1 5656.24 783.117   8
   1 -12   2 6882.05 882.100   8
  -1  12  -2 6517.64 715.343   5
  -1  12  -2 7471.35 986.094   3
  -1  12  -3 9810.90 929.731   5
   1 -12   3 8458.15 944.930   8
  -1  12  -3 10581.3 1112.00   3
  -1  12  -4 2600.41 586.684   5
   1 -12   4 1319.22 576.483   8
   1 -12   5 19416.9 1422.67   8
  -1  12  -5 21200.5 1480.09   5
   1 -12   6 28599.8 1762.78   8
  -1  12  -6 26976.3 1716.88   5
  -1  12  -7 4561.74 851.614   5
   1 -12   7 4621.18 868.604   8
  -1  12  -8 2322.61 762.895   5
   1 -12   8 1576.67 722.195   8
  -1  12  -9 1461.21 727.868   5
   1 -12   9 1842.30 694.484   8
  -1  12 -10 696.239 716.375   5
   1 -12  10 1001.28 631.401   8
  -1  12 -11 11231.0 1398.47   5
   1 -12  11 12966.3 1364.62   8
  -1  12 -12-59.9327 758.285   5
   1 -12  12 387.883 656.544   8
  -1  12 -13 17586.4 1860.02   5
   1 -12  13 21048.5 1698.06   8
  -1  12 -14 20210.7 1995.58   5
   1 -12  14 18531.6 1662.38   8
  -1  12 -15-80.2526 650.890   5
   1 -12  15-312.943 676.891   8
  -1  12 -16 3066.49 1122.67   5
   1 -12  16-582.690 713.837   8
  -1  12 -17-1519.07 945.528   5
   1 -12  17-837.476 798.947   8
  -1  12 -18 10493.7 1670.93   5
  -1  11  18-226.845 674.820   6
  -1  11  17 2848.80 889.046   6
  -1  11  16 18286.5 1753.08   6
  -1  11  15 3285.35 776.532   6
  -1  11  15 2310.77 626.198   4
  -1  11  14 3165.69 743.305   6
  -1  11  14 2536.53 651.285   4
  -1  11  13 136.807 491.246   6
  -1  11  13-9.90193 393.144   4
  -1  11  12 11053.3 1141.62   4
  -1  11  12 12473.5 1204.20   3
  -1  11  12 11214.6 1205.52   6
  -1  11  11 39024.3 2144.98   3
  -1  11  11 37152.6 2131.86   6
  -1  11  11 38464.6 2000.01   4
  -1  11  10 9744.86 1067.53   3
  -1  11  10 9604.25 1073.80   6
  -1  11  10 9233.08 962.825   4
  -1  11   9 400.969 468.674   3
  -1  11   9 547.097 452.175   6
  -1  11   8 6880.38 845.811   6
  -1  11   8 7858.21 942.503   3
   1 -11  -8 5533.40 719.486   8
  -1  11   7 3176.56 580.833   6
   1 -11  -7 3178.19 560.746   8
  -1  11   7 3028.33 701.753   3
  -1  11   6 74440.6 2523.36   6
  -1  11   6 73001.4 2840.15   3
   1 -11  -6 73423.2 2390.39   8
  -1  11   5 23244.2 1271.05   6
  -1  11   5 24173.6 1545.33   3
   1 -11  -5 21794.0 1235.12   8
  -1  11   4 29.5577 291.190   6
  -1  11   4 593.118 467.699   3
   1 -11  -4 244.273 382.332   8
  -1  11   3 4830.02 526.679   6
  -1  11   3 5702.15 866.074   3
   1 -11  -3 4963.08 648.051   8
  -1  11   2 5359.68 525.123   6
   1 -11  -2 5010.50 645.631   8
  -1  11   2 4269.15 757.254   3
   1 -11  -1 26470.1 1353.27   8
  -1  11   1 25457.0 1574.05   3
  -1  11   1 24800.4 984.018   6
   1 -11   0 23092.6 1271.79   8
  -1  11   0 20365.4 786.763   6
  -1  11   0 19821.1 1398.55   3
   1 -11   1 9594.87 927.917   8
  -1  11  -1 9664.06 991.404   3
  -1  11  -1 9068.72 436.200   6
  -1  11  -1 9711.73 735.205   5
   1 -11   1 8956.07 589.419   5
   1 -11   2 32557.2 1621.64   8
  -1  11  -2 32939.5 1480.44   5
  -1  11  -2 33787.7 1857.60   3
  -1  11  -3 7255.27 956.469   3
  -1  11  -3 9325.14 846.695   5
   1 -11   3 7983.42 880.743   8
  -1  11  -4 10012.4 962.282   5
   1 -11   4 10472.7 994.715   8
   1 -11   5 24.1123 522.083   8
  -1  11  -5 62.6647 451.267   5
  -1  11  -6 15190.2 1293.49   5
   1 -11   6 16885.0 1317.52   8
   1 -11   7 28009.7 1689.68   8
  -1  11  -7 30283.9 1828.77   5
   1 -11   8 50395.4 2316.01   8
  -1  11  -8 48795.8 2449.99   5
   1 -11   9-382.589 612.438   8
  -1  11  -9-553.356 660.575   5
   1 -11  10 2104.77 869.923   8
  -1  11 -10 770.458 705.934   5
   1 -11  11 5130.19 960.537   8
  -1  11 -11 4428.37 956.530   5
  -1  11 -12 52683.2 2936.68   5
   1 -11  12 55680.5 2637.79   8
  -1  11 -13 28165.4 2225.83   5
   1 -11  13 27732.7 1936.31   8
  -1  11 -14-195.503 666.915   5
   1 -11  14 388.963 707.117   8
  -1  11 -15 2779.34 890.277   5
   1 -11  15 3355.73 838.634   8
  -1  11 -16 3673.11 1061.97   5
   1 -11  16 5425.68 993.307   8
  -1  11 -17 16609.5 1987.37   5
   1 -11  17 16823.7 1638.20   8
  -1  11 -18 8580.29 1486.10   5
   1 -11  18 6363.10 1078.72   8
  -1  11 -19-1399.08 930.276   5
  -1  10  19 7930.20 1314.27   6
  -1  10  18 17907.1 1796.50   6
  -1  10  17 16972.8 1715.63   6
  -1  10  16 1418.13 559.135   4
  -1  10  16 1153.57 673.468   6
  -1  10  15 1495.49 537.888   4
  -1  10  15 2103.29 734.071   6
  -1  10  14 2822.64 641.460   4
  -1  10  14 2329.37 713.167   6
  -1  10  13 30757.8 1806.94   4
  -1  10  13 37508.8 2227.19   6
  -1  10  12 36221.9 1910.31   4
  -1  10  12 37436.2 2141.26   6
  -1  10  11 122.422 391.084   4
  -1  10  11 538.712 443.137   6
  -1  10  10 31123.1 1803.05   6
  -1  10  10 29252.8 1648.45   4
  -1  10   9 2431.24 643.000   6
  -1  10   9 3698.10 749.517   3
  -1  10   8 7060.46 868.483   6
   1 -10  -8 8431.02 815.993   8
  -1  10   8 9325.93 1020.68   3
  -1  10   7 5492.46 732.818   6
   1 -10  -7 5608.83 700.872   8
  -1  10   7 6497.78 858.901   3
   1 -10  -6-138.811 388.065   8
  -1  10   6-426.381 367.319   6
  -1  10   6 298.370 442.799   3
   1 -10  -5 57572.4 1946.70   8
  -1  10   5 56329.8 2010.36   6
  -1  10   5 54087.1 2271.30   3
   1 -10  -4 32882.6 1412.50   8
  -1  10   4 36073.5 1785.48   3
  -1  10   4 33368.9 1411.33   6
  -1  10   3 326.090 425.303   3
  -1  10   3 280.969 273.292   6
   1 -10  -3-282.412 390.615   8
  -1  10   2 7213.87 841.965   3
   1 -10  -2 6197.40 634.974   8
  -1  10   1 349.357 463.922   3
   1 -10  -1 466.190 388.262   8
  -1  10   0 115658. 2705.86   5
  -1  10   0 126028. 3578.64   3
   1 -10   0 120016. 3161.69   8
  -1  10  -1 149147. 3980.69   3
   1 -10   1 139766. 3031.43   5
  -1  10  -1 136630. 3255.00   5
   1 -10   1 136753. 3519.25   8
   1 -10   2 4099.51 627.977   8
  -1  10  -2 4493.32 724.747   3
  -1  10  -2 4984.58 582.960   5
  -1  10  -3 158.078 358.966   5
  -1  10  -3-119.693 460.354   3
   1 -10   3-712.941 543.288   8
  -1  10  -4 852.579 460.183   5
   1 -10   4 129.603 456.936   8
  -1  10  -4 790.351 504.618   3
   1 -10   5 35380.4 1712.98   8
  -1  10  -5 33034.1 1702.26   5
  -1  10  -6 63745.5 2551.99   5
   1 -10   6 67873.4 2508.00   8
  -1  10  -7 788.218 529.401   5
   1 -10   7 437.871 556.801   8
  -1  10  -8 3560.41 825.832   5
   1 -10   8 1654.89 651.437   8
  -1  10  -9 10882.6 1230.01   5
   1 -10   9 10669.5 1135.90   8
  -1  10 -10 5074.88 981.197   5
   1 -10  10 5155.02 928.359   8
  -1  10 -11 8907.04 1244.93   5
   1 -10  11 10959.7 1165.46   8
  -1  10 -12-899.203 796.115   5
   1 -10  12-713.534 774.442   8
  -1  10 -13 22555.2 1978.56   5
   1 -10  13 21636.4 1661.34   8
  -1  10 -14 36822.3 2567.94   5
   1 -10  14 37979.4 2198.41   8
  -1  10 -15 84.0128 730.357   5
   1 -10  15 359.211 670.292   8
  -1  10 -16 1241.98 815.730   5
   1 -10  16 593.126 708.693   8
  -1  10 -17 788.006 793.308   5
   1 -10  17-365.316 633.521   8
  -1  10 -18 12672.4 1728.83   5
   1 -10  18 12554.8 1442.69   8
  -1  10 -19 20559.7 2298.76   5
   1 -10  19 28000.1 2166.43   8
  -1   9  20 977.715 673.400   6
  -1   9  19 6471.26 1164.81   6
  -1   9  18-7.49046 592.869   6
  -1   9  17 13796.4 1611.78   6
  -1   9  16 10482.7 1339.24   6
  -1   9  16 8845.39 998.355   4
  -1   9  15 1360.05 699.242   6
  -1   9  15 1594.28 563.747   4
  -1   9  14 1935.94 591.431   6
  -1   9  14 2044.15 533.032   4
  -1   9  13-742.922 502.889   4
  -1   9  13 660.494 535.814   6
  -1   9  12 15715.1 1381.25   6
  -1   9  12 14643.8 1140.88   4
  -1   9  11 81208.6 3104.21   6
  -1   9  11 77409.4 2767.94   4
  -1   9  10 43373.2 2144.75   6
  -1   9  10 45635.7 1977.68   4
  -1   9   9 6640.05 739.030   4
  -1   9   9 7576.81 830.919   6
  -1   9   8-235.998 372.951   6
  -1   9   7 27849.9 1465.76   6
   1  -9  -7 29436.2 1343.46   8
   1  -9  -6 74125.1 2235.39   8
  -1   9   6 75993.0 2439.47   6
  -1   9   6 72431.1 2604.18   3
   1  -9  -5 29279.4 1271.39   8
  -1   9   5 32322.2 1624.92   3
  -1   9   5 26611.7 1307.27   6
  -1   9   4 3170.81 581.509   3
  -1   9   4 2980.57 429.357   6
   1  -9  -4 2460.28 455.110   8
   1  -9  -3 8406.89 672.843   8
  -1   9   3 8133.67 813.946   3
   1  -9  -2 18376.0 971.372   8
   1  -9  -2 16314.1 742.944   1
  -1   9   2 18100.6 1182.95   3
  -1   9   1 20104.1 1248.63   3
   1  -9  -1 17773.6 841.743   1
  -1   9   1 16848.0 682.162   5
   1  -9  -1 16274.7 975.305   8
   1  -9   0 6908.58 676.457   8
  -1   9   0 7253.77 540.872   5
  -1   9   0 7098.51 784.522   3
   1  -9   0 7260.12 445.767   5
   1  -9   1 7276.56 518.787   5
  -1   9  -1 5928.54 747.747   3
  -1   9  -1 6772.91 579.590   5
   1  -9   1 7145.94 714.553   8
  -1   9  -2 15903.5 1107.47   3
   1  -9   2 13308.2 951.194   8
  -1   9  -2 13635.0 878.079   5
   1  -9   2 13000.3 754.851   5
  -1   9  -3 19159.2 1259.94   3
   1  -9   3 21137.0 1196.23   8
  -1   9  -3 19587.9 1148.27   5
  -1   9  -4 4681.85 629.452   5
  -1   9  -4 4107.30 657.645   3
   1  -9   4 3848.31 650.712   8
  -1   9  -5-107.119 425.272   5
   1  -9   5 741.823 476.732   8
   1  -9   6 69942.6 2452.34   8
  -1   9  -6 69767.9 2592.64   5
   1  -9   7 67718.5 2489.92   8
  -1   9  -7 65838.3 2628.32   5
   1  -9   8 28800.0 1596.26   8
  -1   9  -8 27950.1 1737.85   5
  -1   9  -9-244.359 562.571   5
   1  -9   9 1643.16 684.642   8
  -1   9 -10 87.1613 637.988   5
   1  -9  10-394.062 579.337   8
   1  -9  11 22958.1 1567.90   8
  -1   9 -11 21556.4 1777.96   5
  -1   9 -12 76872.8 3468.29   5
   1  -9  13 21651.5 1280.51   6
  -1   9 -13 19957.5 1847.83   5
  -1   9 -14 2751.82 911.166   5
   1  -9  14 2876.67 590.792   6
  -1   9 -15-946.519 811.335   5
  -1   9 -16 21518.8 2068.02   5
  -1   9 -17 10782.5 1571.42   5
  -1   9 -18 4357.62 1268.19   5
  -1   9 -19 111.377 869.577   5
  -1   9 -20 8577.27 1546.90   5
  -1   8  20-553.124 776.344   6
  -1   8  19 12383.3 1573.93   6
  -1   8  18 32013.6 2394.56   6
  -1   8  17 15380.4 1630.35   6
  -1   8  17 14163.7 1298.27   4
  -1   8  16-1158.59 687.486   6
  -1   8  16-18.2725 392.962   4
  -1   8  15 1145.88 671.503   6
  -1   8  15 471.942 449.691   4
  -1   8  14 6499.26 1004.72   6
  -1   8  14 5810.70 784.146   4
  -1   8  13 14510.9 1161.53   4
   1  -8 -13 16780.8 1103.18   7
  -1   8  13 15349.4 1429.34   6
  -1   8  12 8426.55 1066.92   6
   1  -8 -12 7074.38 814.203   7
  -1   8  12 8209.98 860.661   4
  -1   8  11-575.340 529.308   6
  -1   8  11-18.9291 353.837   4
   1  -8 -11-175.845 444.347   7
  -1   8  10 35955.8 1670.28   4
   1  -8 -10 36026.6 1642.39   7
  -1   8  10 35635.0 1852.62   6
  -1   8   9 10281.1 878.912   4
  -1   8   9 11670.8 1028.02   6
   1  -8  -9 11382.9 958.409   7
  -1   8   9 10899.6 544.880   5
  -1   8   8 12932.4 1039.00   6
  -1   8   8 11788.8 476.829   5
   1  -8  -8 13856.7 992.615   7
   1  -8  -7 12170.7 809.488   8
  -1   8   7 11524.9 944.253   6
   1  -8  -7 14046.0 999.995   7
  -1   8   6 7111.32 698.067   6
   1  -8  -6 7302.80 757.728   7
   1  -8  -6 7511.16 649.444   8
  -1   8   5 144234. 3469.00   6
  -1   8   5 138856. 3659.74   3
   1  -8  -5 139052. 3233.08   8
  -1   8   4 5714.54 696.524   3
   1  -8  -4 5186.45 558.124   8
  -1   8   4 4996.55 514.422   6
   1  -8  -3 4725.89 331.767   1
   1  -8  -3 6156.83 579.797   8
  -1   8   3 5785.55 703.566   3
  -1   8   2 11356.6 916.309   3
   1  -8  -2 12087.1 777.723   8
   1  -8  -2 12948.6 618.789   1
   1  -8  -1 45095.2 1545.08   8
  -1   8   1 41596.0 1768.75   3
  -1   8   1 43408.6 1157.00   5
   1  -8  -1 41797.7 1301.71   1
  -1   8   0 93964.1 2182.12   5
  -1   8   0 88614.5 2723.11   3
   1  -8   0 93113.7 2031.80   5
   1  -8   0 95480.2 2459.13   8
   1  -8   1 158325. 3562.67   8
  -1   8  -1 160920. 3895.66   3
   1  -8   1 149030. 3162.42   5
  -1   8  -1 155235. 3361.77   5
   1  -8   2 19062.4 1089.06   8
   1  -8   2 18689.2 902.572   5
  -1   8  -2 18873.2 1002.51   5
  -1   8  -2 19619.9 1199.31   3
  -1   8  -3 2143.43 493.830   5
  -1   8  -3 2208.55 528.840   3
   1  -8   3 1012.57 450.777   8
  -1   8  -4 4331.94 588.552   5
  -1   8  -4 3945.06 696.264   3
   1  -8   4 4212.42 597.761   8
   1  -8   5 40792.0 1718.77   8
  -1   8  -5 41988.1 1816.08   5
   1  -8   6 51249.6 1997.58   8
  -1   8  -6 51705.7 2120.69   5
  -1   8  -7 2032.97 536.523   5
   1  -8   7 3837.29 674.649   8
  -1   8  -8 11067.4 1088.51   5
  -1   8  -9 9368.83 1094.12   5
  -1   8 -10 22830.2 1669.41   5
   1  -8  10 24254.3 1159.15   6
  -1   8 -11 9835.88 1267.95   5
   1  -8  11 10729.6 827.680   6
  -1   8 -12 268.205 666.361   5
   1  -8  12-5.04297 363.754   6
  -1   8 -13 12094.4 1399.40   5
   1  -8  13 11996.3 987.511   6
   1  -8  14 33988.0 1729.94   6
  -1   8 -14 34414.8 2412.93   5
  -1   8 -15 6988.74 1217.63   5
   1  -8  15 6478.71 840.649   6
  -1   8 -16-1483.00 898.673   5
   1  -8  16-489.481 597.238   6
  -1   8 -17 2572.25 1012.41   5
   1  -8  17 3891.79 793.395   6
  -1   8 -18 9826.50 1558.90   5
  -1   8 -19 28248.6 2510.28   5
  -1   8 -20 7441.92 1455.48   5
  -1   7  21-430.731 732.939   6
  -1   7  20-410.889 571.590   6
  -1   7  19 16312.3 1807.21   6
  -1   7  18 54.5539 638.621   6
  -1   7  17 7699.40 1288.43   6
  -1   7  17 5407.61 792.477   4
  -1   7  16 9856.51 1295.38   6
  -1   7  16 8708.55 989.555   4
  -1   7  15 1332.42 668.825   6
  -1   7  15 2285.27 570.657   4
  -1   7  14 3538.36 617.403   4
   1  -7 -14 3408.22 541.813   7
  -1   7  14 4176.81 858.062   6
   1  -7 -13 12929.1 917.341   7
  -1   7  13 11786.1 1228.06   6
  -1   7  13 10352.1 967.192   4
  -1   7  12 47371.6 1981.69   4
   1  -7 -12 50346.6 1847.93   7
  -1   7  12 49825.1 2398.78   6
  -1   7  11 51273.4 2011.00   4
  -1   7  11 52936.8 2357.01   6
   1  -7 -11 47091.2 1806.74   7
   1  -7 -10 10835.5 864.928   7
  -1   7  10 12737.9 960.539   4
  -1   7  10 10826.1 695.193   5
  -1   7  10 11456.9 1063.05   6
  -1   7   9 16007.7 1009.28   4
  -1   7   9 15132.2 743.965   5
   1  -7  -9 16448.3 1018.32   7
  -1   7   9 15894.5 1161.06   6
  -1   7   8-95.5556 275.191   4
  -1   7   8-111.116 192.642   5
  -1   7   8-283.855 379.327   6
   1  -7  -8-538.701 428.416   7
  -1   7   7 152737. 3783.47   6
   1  -7  -7 154794. 3627.70   7
  -1   7   6 39574.0 1568.66   6
   1  -7  -6 35772.4 1295.50   8
   1  -7  -6 36406.8 1519.52   7
   1  -7  -5 9692.20 849.808   7
  -1   7   5 10269.5 777.710   6
   1  -7  -5 9760.88 689.980   8
   1  -7  -4 4268.11 489.766   8
   1  -7  -4 4484.28 711.728   7
  -1   7   3 39914.4 1619.10   3
   1  -7  -3 39355.5 998.202   1
   1  -7  -3 41215.6 1358.68   8
  -1   7   2 11814.5 419.586   5
  -1   7   2 12980.7 939.713   3
   1  -7  -2 12211.9 558.776   1
   1  -7  -2 12005.6 751.374   8
  -1   7   1 13327.1 576.816   5
  -1   7   1 13456.9 970.391   3
   1  -7  -1 13388.8 811.380   8
   1  -7  -1 12623.6 638.166   1
   1  -7   0 1083.29 320.537   1
  -1   7   0 925.149 307.295   5
   1  -7   0 1875.03 521.299   8
  -1   7   0 955.841 495.386   3
   1  -7   0 595.761 217.404   5
   1  -7   1 20721.5 845.183   5
   1  -7   1 23075.9 1117.60   8
  -1   7  -1 19912.2 1161.60   3
  -1   7  -1 21756.8 957.504   5
   1  -7   2 13536.5 746.079   5
   1  -7   2 14212.9 955.344   8
  -1   7  -2 12954.1 954.275   3
  -1   7  -2 13605.4 851.637   5
  -1   7  -3 26565.4 1294.60   3
   1  -7   3 22720.5 1180.64   8
  -1   7  -3 23743.7 1179.86   5
  -1   7  -4 619.850 417.390   5
   1  -7   4 516.911 486.824   8
  -1   7  -4 584.474 420.226   3
   1  -7   5 6351.43 711.059   8
  -1   7  -5 6222.74 771.484   5
  -1   7  -6 62336.4 2313.01   5
  -1   7  -7 117299. 3507.13   5
   1  -7   8 17074.2 857.388   6
  -1   7  -8 18144.5 1357.31   5
   1  -7   9 218.461 265.901   6
  -1   7  -9 640.410 564.422   5
   1  -7  10-101.653 303.387   6
  -1   7 -10-101.635 552.621   5
   1  -7  11 24304.4 1282.80   6
  -1   7 -11 24576.6 1789.20   5
   1  -7  12 53108.8 2035.21   6
  -1   7 -12 53371.1 2719.55   5
   1  -7  13 35565.4 1707.25   6
  -1   7 -13 36226.3 2254.09   5
   1  -7  14-3.26922 418.919   6
  -1   7 -14-540.976 784.990   5
   1  -7  15 7.50705 456.712   6
  -1   7 -15 817.683 738.615   5
   1  -7  16 6878.66 848.103   6
  -1   7 -16 9864.94 1393.04   5
   1  -7  17 8556.86 1031.90   6
  -1   7 -17 7712.41 1387.70   5
   1  -7  18 7122.89 1011.90   6
  -1   7 -18 5715.20 1208.12   5
  -1   7 -19 1901.93 890.751   5
   1  -7  19-470.170 501.988   6
  -1   7 -20 13024.3 1772.40   5
   1  -7  20 12771.2 1366.40   6
  -1   7 -21 4110.04 1184.65   5
  -1   6  21-380.914 623.580   6
  -1   6  20 819.540 646.160   6
  -1   6  19 8561.39 1309.80   6
  -1   6  18 24838.3 2033.87   6
  -1   6  17 12673.5 1436.64   6
  -1   6  17 10748.1 1106.83   4
  -1   6  16 740.843 641.737   6
  -1   6  16 513.090 477.520   4
  -1   6  15-132.655 517.795   6
  -1   6  15 196.293 388.927   4
   1  -6 -14 743.034 363.580   7
  -1   6  14 859.500 487.588   4
  -1   6  14 816.777 551.044   6
  -1   6  13 25800.0 1444.97   4
   1  -6 -13 27738.6 1256.31   7
  -1   6  13 28667.9 1850.15   6
  -1   6  12 48580.8 1947.57   4
   1  -6 -12 49283.6 1743.34   7
  -1   6  12 51425.1 2393.35   6
   1  -6 -11 19.3830 348.750   7
  -1   6  11 95.1406 311.964   4
  -1   6  11-103.753 495.379   6
  -1   6  11 186.994 149.384   2
   1  -6 -10 35202.8 1445.75   7
  -1   6  10 36517.4 1832.26   6
  -1   6  10 35594.1 1515.32   4
  -1   6   9 2428.58 359.843   5
  -1   6   9 2769.03 564.886   6
   1  -6  -9 2876.33 461.969   7
  -1   6   9 2897.25 495.429   4
  -1   6   8 15297.0 930.590   4
   1  -6  -8 15208.7 905.057   7
  -1   6   8 14294.5 710.883   5
  -1   6   8 13459.5 1054.11   6
  -1   6   7 4623.35 379.159   5
   1  -6  -7 4813.53 567.772   7
  -1   6   7 4882.06 656.374   6
   1  -6  -6 40254.8 1348.11   8
  -1   6   6 39695.2 1574.88   6
   1  -6  -6 41812.1 1537.55   7
  -1   6   6 37219.1 1011.53   5
  -1   6   6 40073.9 1282.27   8
   1  -6  -5 99469.1 2260.80   8
  -1   6   5 100889. 2558.86   6
   1  -6  -5 98862.1 2575.41   7
  -1   6   5 95559.2 2182.70   8
   1  -6  -4 28837.2 1080.28   8
  -1   6   4 28007.8 1165.40   6
   1  -6  -4 27600.1 1293.05   7
  -1   6   4 29023.3 1018.49   8
   1  -6  -3 3074.47 242.181   1
   1  -6  -3 4463.14 697.122   7
  -1   6   3 3489.35 413.984   8
   1  -6  -3 3352.89 440.264   8
  -1   6   2 5971.02 497.545   8
   1  -6  -2 5158.33 501.320   8
   1  -6  -2 5421.98 706.101   7
   1  -6  -2 6009.05 367.387   1
  -1   6   2 5170.49 604.835   3
  -1   6   1 123128. 2336.06   5
   1  -6  -1 123505. 2675.04   8
  -1   6   1 118834. 2967.77   3
   1  -6  -1 124261. 2506.00   1
  -1   6   1 121733. 2656.58   8
  -1   6   0 25897.4 875.105   5
   1  -6   0 25974.5 1006.78   8
  -1   6   0 24774.7 1137.88   3
   1  -6   0 25185.5 794.411   5
   1  -6   0 26782.2 936.778   1
  -1   6   0 25782.2 994.360   8
  -1   6  -1 95981.1 2526.06   3
  -1   6  -1 95358.5 2210.01   5
   1  -6   1 88592.5 2073.27   5
   1  -6   1 95435.3 2321.90   8
   1  -6   1 98099.5 2263.17   1
   1  -6   2 13764.3 818.900   8
  -1   6  -2 12753.8 784.170   5
  -1   6  -2 13393.8 871.667   3
   1  -6   2 13646.0 738.474   5
   1  -6   3 48658.0 1635.08   8
  -1   6  -3 46460.8 1661.49   5
  -1   6  -3 50045.8 1733.26   3
   1  -6   3 47656.9 1568.48   5
   1  -6   4 80316.3 2314.42   8
  -1   6  -4 81311.8 2377.41   5
  -1   6  -5 93251.6 2756.03   5
  -1   6  -6 33319.2 1588.29   5
   1  -6   6 29923.9 999.063   6
   1  -6   7 3031.56 394.438   6
  -1   6  -7 1277.32 540.690   5
   1  -6   8 5789.91 543.482   6
  -1   6  -8 5733.63 838.028   5
   1  -6   9 849.386 366.874   6
  -1   6  -9 1077.63 511.348   5
   1  -6  10 4153.80 555.022   6
  -1   6 -10 3843.47 748.053   5
  -1   6 -11 18485.2 1515.91   5
   1  -6  11 17452.5 1082.18   6
  -1   6 -12 17154.0 1543.03   5
   1  -6  12 17001.5 1159.00   6
  -1   6 -13 84099.5 3466.22   5
   1  -6  13 79849.7 2754.31   6
   1  -6  14 5545.26 797.836   6
  -1   6 -14 6203.13 1133.04   5
   1  -6  15 162.913 461.155   6
  -1   6 -15-627.151 700.468   5
   1  -6  16 387.391 474.589   6
  -1   6 -16-154.872 762.630   5
   1  -6  17 5128.84 807.626   6
  -1   6 -17 6729.74 1252.62   5
   1  -6  18 14148.1 1344.60   6
  -1   6 -18 16032.4 1831.53   5
   1  -6  19 33143.7 2098.39   6
  -1   6 -19 34088.8 2650.09   5
   1  -6  20 5511.53 1008.06   6
  -1   6 -20 3236.78 1121.12   5
   1  -6  21 1082.11 713.863   6
  -1   6 -21-120.377 710.117   5
   1  -6  22 3130.53 823.793   6
  -1   5  21 4533.72 1098.29   6
  -1   5  20 937.231 611.211   6
  -1   5  19 11896.2 1446.91   6
  -1   5  18-26.4585 679.196   6
  -1   5  17 11234.4 1381.40   6
  -1   5  16 59352.0 2906.05   6
  -1   5  16 55994.7 2379.60   4
  -1   5  15 4753.63 957.622   6
  -1   5  15 4978.41 724.206   4
  -1   5  14 17001.0 1488.97   6
  -1   5  14 16509.5 1155.11   4
   1  -5 -14 18098.4 980.430   7
  -1   5  13 2850.59 506.804   4
  -1   5  13 2266.72 652.967   6
   1  -5 -13 3358.06 469.212   7
   1  -5 -12 51211.4 1690.16   7
  -1   5  12 53017.2 2385.14   6
  -1   5  12 48691.4 1919.81   4
   1  -5 -11 115054. 2863.38   7
  -1   5  11 122570. 3702.97   6
  -1   5  11 117966. 3139.97   4
   1  -5 -10 24701.5 1116.20   7
  -1   5  10 26498.2 1257.84   4
  -1   5  10 24622.0 1464.23   6
  -1   5   9-214.770 267.884   5
  -1   5   9 96.7990 145.231   2
   1  -5  -9-95.1566 296.487   7
  -1   5   9-148.568 310.106   4
  -1   5   9 739.937 446.287   6
  -1   5   8-199.023 271.229   5
   1  -5  -8-391.526 401.512   7
  -1   5   8 132.208 143.635   2
  -1   5   8-78.2363 294.650   4
  -1   5   8 50.5307 382.419   6
  -1   5   7 144110. 3538.44   6
  -1   5   7 134341. 2900.40   5
   1  -5  -7 137094. 3154.81   7
  -1   5   7 136813. 2953.95   8
  -1   5   7 140787. 3196.02   4
   1  -5  -6 176444. 3724.76   7
  -1   5   6 164190. 3294.32   5
  -1   5   6 176166. 3939.17   6
  -1   5   6 177300. 3440.83   8
  -1   5   5 35396.0 1250.01   7
  -1   5   5 33795.3 1070.00   8
  -1   5   5 34786.7 1341.96   6
   1  -5  -5 35804.5 1330.40   7
   1  -5  -5 33290.0 1152.26   8
  -1   5   5 30584.8 898.148   5
  -1   5   4 32347.7 1182.14   7
  -1   5   4 30916.7 1162.18   6
   1  -5  -4 31304.3 1202.59   7
   1  -5  -4 31573.7 1010.54   8
  -1   5   4 26511.3 716.657   5
  -1   5   4 30561.7 965.087   8
   1  -5  -3 13629.7 782.575   7
  -1   5   3 14390.0 792.446   7
  -1   5   3 13328.5 597.211   8
   1  -5  -3 13702.7 616.476   8
   1  -5  -2 1397.13 341.809   7
  -1   5   2 1303.42 324.976   7
   1  -5  -2 1222.31 218.740   8
  -1   5   2 1177.01 213.727   8
   1  -5  -1 52129.6 1644.10   7
  -1   5   1 53234.6 1637.29   7
  -1   5   1 50374.8 1116.66   5
   1  -5  -1 51851.1 1347.72   8
  -1   5   1 52627.1 1598.79   3
  -1   5   1 50121.6 1324.24   8
  -1   5   0 884.036 257.909   3
  -1   5   0 1595.19 343.262   7
  -1   5   0 1285.85 232.728   8
  -1   5   0 1074.81 187.903   5
   1  -5   0 1057.06 248.029   8
   1  -5   0 1219.80 182.679   5
  -1   5  -1 43111.7 1224.58   5
   1  -5   1 41525.6 1264.78   8
  -1   5  -1 42535.4 1395.36   3
   1  -5   1 39927.8 1143.77   5
  -1   5  -2 142953. 3088.40   5
   1  -5   2 147949. 3114.63   8
   1  -5   2 145661. 3043.76   5
  -1   5  -2 151572. 3265.83   3
  -1   5  -3 5139.25 523.289   5
   1  -5   3 5705.74 502.806   5
  -1   5  -3 5934.55 527.517   3
   1  -5   4 7690.03 380.917   6
  -1   5  -4 7755.41 714.339   5
  -1   5  -5 641.760 498.504   5
   1  -5   5 759.764 266.028   6
  -1   5  -6 18663.1 1210.65   5
   1  -5   6 17783.1 788.838   6
  -1   5  -7 90453.6 2880.35   5
   1  -5   7 90452.6 2249.22   6
   1  -5   8 57616.8 1806.11   6
  -1   5  -8 61808.8 2380.01   5
  -1   5  -9 92.1523 502.839   5
   1  -5   9 467.883 314.039   6
  -1   5 -10 544.680 551.550   5
   1  -5  10 1514.93 386.782   6
   1  -5  11 49369.3 1903.39   6
  -1   5 -11 52026.6 2469.13   5
   1  -5  12 70663.0 2493.38   6
  -1   5 -12 74841.5 3071.58   5
   1  -5  13 26491.5 1509.08   6
  -1   5 -13 27095.0 1944.24   5
  -1   5 -14-309.525 695.196   5
   1  -5  14 248.384 453.545   6
  -1   5 -15 1161.84 881.097   5
   1  -5  15 1880.53 567.507   6
  -1   5 -16 4078.31 981.751   5
   1  -5  16 3473.61 663.308   6
   1  -5  17 24866.1 1722.28   6
  -1   5 -17 24941.3 2155.06   5
  -1   5 -18 5008.98 1210.11   5
   1  -5  18 5647.01 929.555   6
   1  -5  19 1484.35 673.258   6
  -1   5 -19 265.790 707.822   5
   1  -5  20 21827.8 1810.64   6
  -1   5 -20 22066.2 2205.41   5
   1  -5  21 328.181 595.531   6
  -1   5 -21-1031.57 921.531   5
   1  -5  22-575.040 657.187   6
  -1   5 -22 2300.80 1001.54   5
   1  -5  23-45.4298 637.506   6
   1  -5  24 6888.00 1234.70   6
  -1   4  22 7705.74 1338.08   6
  -1   4  21 845.509 707.207   6
  -1   4  20-126.929 559.502   6
  -1   4  19 14917.7 1625.63   6
  -1   4  18 58718.5 3072.56   6
  -1   4  17 15861.9 1555.96   6
  -1   4  16 1159.41 670.154   6
   1  -4 -15 10589.3 766.270   7
  -1   4  15 10346.5 1222.21   6
   1  -4 -14 32155.0 1267.75   7
  -1   4  14 31900.1 1991.17   6
  -1   4  14 30291.2 1571.18   4
  -1   4  13 66377.4 2721.89   6
   1  -4 -13 61825.7 1860.58   7
  -1   4  13 60291.0 2213.94   4
  -1   4  12 38442.6 1985.74   6
   1  -4 -12 36753.8 1349.18   7
  -1   4  12 37208.7 1603.01   4
  -1   4  11 3924.44 539.566   4
  -1   4  11 4011.53 693.072   6
   1  -4 -11 3556.99 433.654   7
  -1   4  10 19113.8 812.258   7
  -1   4  10 19117.0 1028.43   4
  -1   4  10 19487.4 1294.70   6
   1  -4 -10 18581.4 897.814   7
  -1   4   9 8596.61 667.752   4
  -1   4   9 8653.38 539.568   7
  -1   4   9 8476.97 856.134   6
   1  -4  -9 8458.32 633.308   7
  -1   4   8 29954.4 1151.04   8
   1  -4  -8 30499.9 1152.12   7
  -1   4   8 31888.8 1248.17   5
  -1   4   8 31170.8 1538.99   6
  -1   4   8 32177.8 1250.54   4
  -1   4   8 29790.6 1054.45   7
  -1   4   7 31535.9 1107.16   7
   1  -4  -7 29446.9 1143.84   7
  -1   4   7 30500.2 1437.56   6
  -1   4   7 33616.3 1209.93   4
  -1   4   7 30870.3 1112.47   8
  -1   4   7 31855.8 1171.00   5
  -1   4   6 55837.0 1200.95   2
  -1   4   6 61509.4 1929.30   6
   1  -4  -6 59866.7 1661.29   7
  -1   4   6 61242.5 1610.52   7
  -1   4   6 57394.0 1552.29   5
  -1   4   6 59600.8 1652.87   4
  -1   4   6 59389.0 1518.27   8
   1  -4  -5 66869.0 1773.03   7
  -1   4   5 63161.5 1548.26   5
  -1   4   5 69299.9 1950.04   6
  -1   4   5 67421.7 1577.42   8
  -1   4   5 69080.3 1757.52   7
  -1   4   4 62225.7 1620.69   7
   1  -4  -4 59216.4 1654.72   7
  -1   4   4 61183.5 1395.88   8
  -1   4   4 60900.3 1691.50   6
   1  -4  -4 59445.5 1420.58   8
  -1   4   4 56260.5 1308.72   5
  -1   4   3 48688.0 1172.85   8
  -1   4   3 50819.0 1436.08   7
   1  -4  -3 49348.4 1191.43   8
   1  -4  -3 49899.1 1448.45   7
  -1   4   3 48482.1 1367.55   6
   1  -4  -2 93.9128 292.825   7
  -1   4   2 243.340 142.145   8
  -1   4   2 271.473 226.758   7
   1  -4  -2 43.1130 195.623   8
  -1   4   2-170.166 202.077   6
  -1   4   1 24965.5 778.928   8
  -1   4   1 25729.7 979.398   7
   1  -4  -1 26368.6 1013.07   7
   1  -4  -1 26701.2 787.271   8
  -1   4   1 24461.1 631.030   5
  -1   4   1 27070.9 739.644   6
  -1   4   0 455604. 7579.51   5
  -1   4   0 460207. 7972.69   3
   1  -4   0 462729. 8090.77   7
  -1   4   0 464128. 8058.59   7
   1  -4   0 461890. 7702.52   8
   1  -4   1 43822.2 1169.07   5
  -1   4  -1 46605.8 1428.64   7
   1  -4   1 43880.1 1319.60   3
  -1   4  -1 43685.5 1333.11   3
  -1   4  -1 46116.5 1217.15   5
   1  -4   1 46121.5 1232.23   8
  -1   4  -2 42962.6 1289.33   5
  -1   4  -2 45393.4 1436.11   7
   1  -4   2 45563.2 1362.18   3
  -1   4  -2 43706.1 1337.98   3
   1  -4   2 43777.0 1278.65   5
   1  -4   3 19992.4 873.970   5
  -1   4  -3 20681.5 873.999   3
   1  -4   3 22109.8 903.864   3
  -1   4  -3 20669.0 915.627   5
   1  -4   3 20192.5 552.747   6
   1  -4   4 8764.20 621.957   5
   1  -4   4 8770.40 422.767   6
   1  -4   4 9075.42 601.985   3
  -1   4  -4 8194.52 645.055   5
   1  -4   5 116859. 2442.23   6
   1  -4   5 117889. 2761.07   3
  -1   4  -5 116094. 2982.31   5
  -1   4  -6 42915.6 1742.61   5
   1  -4   6 42780.9 1330.15   6
   1  -4   7 14598.4 829.951   6
  -1   4  -7 16300.6 1167.48   5
   1  -4   8 46164.5 1589.59   6
  -1   4  -8 45443.0 1977.91   5
   1  -4   9-514.540 388.177   6
  -1   4  -9 304.909 585.172   5
   1  -4  10 926.942 397.658   6
  -1   4 -10 399.324 527.924   5
   1  -4  11 13505.0 998.588   6
  -1   4 -11 15189.4 1305.52   5
   1  -4  12-232.159 395.623   6
  -1   4 -12-593.404 637.698   5
   1  -4  13 21774.7 1395.37   6
  -1   4 -13 23057.8 1758.16   5
   1  -4  14 28373.4 1679.34   6
  -1   4 -14 30710.2 2081.24   5
   1  -4  15 542.495 518.566   6
  -1   4 -15 593.823 769.999   5
   1  -4  16-476.130 476.357   6
  -1   4 -16-1173.38 865.213   5
   1  -4  17 7110.82 1021.37   6
  -1   4 -17 8595.73 1289.35   5
   1  -4  18 41142.4 2361.45   6
  -1   4 -18 43147.4 2805.35   5
   1  -4  19 24196.6 1826.44   6
  -1   4 -19 23781.1 2221.56   5
  -1   4 -20 381.148 738.047   5
   1  -4  20 267.933 555.362   6
  -1   4 -21 847.290 690.668   5
   1  -4  21 222.752 532.614   6
  -1   4 -22 5362.07 1249.72   5
   1  -4  22 3754.01 955.403   6
   1  -4  23 14097.4 1641.63   6
  -1   3  22-41.3552 619.993   6
  -1   3  21 452.093 666.835   6
  -1   3  20 15793.1 1681.00   6
  -1   3  19 5387.66 986.646   6
  -1   3  18-490.395 812.310   6
  -1   3  17 38943.8 2379.58   6
  -1   3  16 12642.1 1391.29   6
   1  -3 -15 3493.46 487.817   7
  -1   3  15 3134.23 742.082   6
   1  -3 -14-40.2749 320.702   7
  -1   3  14 1219.44 729.860   6
   1  -3 -13 3053.39 436.466   7
  -1   3  13 4129.89 795.498   6
  -1   3  12 54344.6 1963.66   4
   1  -3 -12 53774.3 1628.50   7
  -1   3  12 56797.7 2408.73   6
  -1   3  11 79857.0 2374.69   4
   1  -3 -11 76838.9 2031.13   7
  -1   3  11 81733.6 2843.94   6
   1  -3 -11 83743.6 2741.59   5
   1  -3 -10 2997.53 597.830   5
  -1   3  10 2256.09 542.546   6
   1  -3 -10 2484.50 383.680   7
  -1   3  10 2630.79 433.561   4
  -1   3   9 193.952 506.857   6
  -1   3   9-196.543 308.287   4
   1  -3  -9 111.659 293.414   7
  -1   3   8 519.575 329.584   4
  -1   3   8 336.383 453.310   6
  -1   3   8 59.3583 312.522   5
  -1   3   8 433.984 256.509   7
   1  -3  -8 756.695 349.076   7
  -1   3   7 59223.3 1752.06   5
  -1   3   7 55996.8 1463.43   7
   1  -3  -7 58783.9 1554.07   7
  -1   3   7 58731.7 1979.79   6
   1  -3  -7 57937.9 1379.77   1
  -1   3   7 57789.3 1635.51   4
   1  -3  -6 293287. 5015.23   1
   1  -3  -6 299323. 5322.67   7
  -1   3   6 298620. 5257.78   7
  -1   3   6 293157. 5465.78   5
  -1   3   6 295650. 5834.60   6
  -1   3   6 304794. 5390.56   4
  -1   3   6 288780. 5302.15   8
   1  -3  -5 6011.94 279.351   1
  -1   3   5 6268.14 305.925   2
   1  -3  -5 5994.15 447.663   7
  -1   3   5 6130.38 382.585   8
  -1   3   5 6443.51 424.326   4
  -1   3   5 5752.03 529.809   6
  -1   3   5 5866.65 415.750   5
  -1   3   5 6206.74 405.539   7
  -1   3   4 7962.63 553.861   6
  -1   3   4 8314.59 430.316   5
  -1   3   4 8513.45 394.527   8
  -1   3   4 7898.18 455.279   7
   1  -3  -4 7358.14 470.746   7
   1  -3  -3 35244.0 1066.54   7
  -1   3   3 34367.4 1074.66   6
   1  -3  -3 33532.6 857.758   8
  -1   3   3 34988.3 1047.13   7
  -1   3   3 35599.4 850.532   8
   1  -3  -2 65668.5 1322.27   8
  -1   3   2 66404.4 1589.23   7
  -1   3   2 64230.1 1477.75   6
   1  -3  -2 66917.9 1616.69   7
  -1   3   2 64449.4 1319.94   8
  -1   3   1 1331.08 203.486   8
   1  -3  -1 1875.14 243.143   8
  -1   3   1 1503.11 294.321   7
   1  -3  -1 1961.95 348.634   7
  -1   3   1 1662.87 203.972   6
  -1   3   0 1048.13 178.743   5
   1  -3   0 931.449 165.871   5
  -1   3   0 723.786 251.137   7
  -1   3   0 1136.80 262.038   3
   1  -3   0 1086.41 243.540   8
   1  -3   0 1276.41 346.668   7
  -1   3  -1 16256.5 722.868   7
   1  -3   1 15872.2 654.809   3
  -1   3  -1 16406.3 665.514   3
   1  -3   1 15447.4 595.669   5
  -1   3  -1 15789.3 615.128   5
  -1   3  -2 651935. 11025.0   7
   1  -3   2 674955. 10941.8   5
  -1   3  -2 647277. 10936.1   5
  -1   3  -2 661187. 10907.7   3
   1  -3   2 667466. 10929.3   3
   1  -3   3 6824.78 483.082   5
   1  -3   3 6648.55 323.753   6
  -1   3  -3 6591.93 505.394   5
   1  -3   3 6662.61 444.079   3
   1  -3   4 106474. 2534.91   5
   1  -3   4 101982. 2124.06   6
  -1   3  -4 101870. 2531.55   5
   1  -3   4 107419. 2340.71   3
   1  -3   5 12445.3 615.401   6
  -1   3  -5 12064.0 801.375   5
   1  -3   5 12848.5 677.295   3
  -1   3  -6 178287. 4043.75   5
   1  -3   6 171716. 3572.62   6
  -1   3  -7 170044. 4075.50   5
   1  -3   7 163448. 3585.81   6
  -1   3  -8 14995.8 1155.23   5
   1  -3   8 15047.3 902.360   6
  -1   3  -9 1453.84 628.908   5
   1  -3   9 114.181 384.075   6
   1  -3  10 36665.9 1587.48   6
  -1   3 -10 37057.4 1900.27   5
   1  -3  11 32567.9 1559.62   6
  -1   3 -11 30680.5 1784.09   5
   1  -3  12 35916.6 1777.45   6
  -1   3 -12 37802.4 2076.15   5
   1  -3  13 17186.0 1285.42   6
  -1   3 -13 17905.0 1507.59   5
  -1   3 -14 5117.45 967.293   5
   1  -3  14 5017.22 802.808   6
  -1   3 -15-78.5113 660.108   5
   1  -3  15-274.978 516.631   6
  -1   3 -16 2633.81 804.977   5
   1  -3  16 3107.51 737.134   6
   1  -3  17 39288.8 2224.43   6
  -1   3 -17 37982.3 2504.75   5
  -1   3 -18 7763.94 1290.08   5
   1  -3  18 8135.88 1106.50   6
  -1   3 -19 6995.92 1327.88   5
   1  -3  19 7681.97 1141.32   6
  -1   3 -20 9753.75 1597.26   5
   1  -3  20 9081.16 1293.09   6
  -1   3 -21 1430.08 912.455   5
   1  -3  21 598.933 621.546   6
  -1   3 -22 2880.87 1061.19   5
   1  -3  22 2923.47 763.915   6
   1  -3  23-975.132 690.033   6
  -1   2  22 13895.0 1625.99   6
  -1   2  21-278.273 604.249   6
  -1   2  20 1218.03 752.969   6
  -1   2  19 20283.3 1812.15   6
  -1   2  18 63711.1 3118.58   6
  -1   2  17 2284.88 582.987   6
  -1   2  16 2492.24 676.601   6
   1  -2 -16 2479.45 417.284   7
   1  -2 -15 144.635 293.303   7
  -1   2  15 207.907 508.625   6
   1  -2 -15 84.9850 674.436   5
   1  -2 -14 11424.6 750.869   7
  -1   2  14 13617.7 1265.66   6
   1  -2 -14 11506.3 1187.01   5
   1  -2 -13 32957.6 1226.71   7
  -1   2  13 31566.0 1818.32   6
   1  -2 -13 31255.2 1825.85   5
   1  -2 -12 10413.2 646.601   7
  -1   2  12 10436.2 1016.94   6
   1  -2 -12 9674.61 1010.56   5
   1  -2 -11 995.548 304.774   7
   1  -2 -11 108.541 454.492   5
  -1   2  11 1078.88 508.314   6
   1  -2 -10 9734.84 608.602   7
   1  -2 -10 10370.9 949.006   5
  -1   2  10 8757.79 879.161   6
  -1   2  10 10302.4 775.775   4
  -1   2   9 1267.25 462.372   4
   1  -2  -9 549.019 298.518   7
  -1   2   9 570.787 479.557   6
   1  -2  -9 1115.60 478.663   5
   1  -2  -8 38831.8 1581.51   5
  -1   2   8 35161.5 1265.28   4
   1  -2  -8 34385.4 1150.30   1
   1  -2  -8 32835.0 1108.11   7
  -1   2   8 36092.3 1588.24   6
   1  -2  -8 36690.4 1242.07   4
   1  -2  -7 3971.97 362.472   1
   1  -2  -7 3253.17 469.941   5
  -1   2   7 3167.38 528.237   6
  -1   2   7 3648.45 379.948   4
   1  -2  -7 2848.48 349.909   7
  -1   2   7 2971.30 418.080   5
   1  -2  -7 3933.08 360.904   4
  -1   2   6 119166. 2426.29   4
   1  -2  -6 109795. 2375.37   4
  -1   2   6 115417. 2635.62   5
   1  -2  -6 109489. 2256.97   1
  -1   2   6 111764. 2260.45   7
  -1   2   6 117711. 2810.84   6
   1  -2  -6 112313. 2335.52   7
   1  -2  -5 27400.6 867.638   4
  -1   2   5 29405.1 846.671   7
   1  -2  -5 29300.2 892.327   7
  -1   2   5 30116.6 888.647   4
  -1   2   5 31082.7 1046.50   5
   1  -2  -5 28084.1 783.368   1
  -1   2   5 30150.8 1145.74   6
   1  -2  -4 144466. 2748.48   7
  -1   2   4 139456. 2831.80   5
  -1   2   4 147030. 2685.38   4
  -1   2   4 145985. 3008.81   6
  -1   2   4 141707. 2715.57   7
  -1   2   3 6385.50 443.981   6
   1  -2  -3 6673.19 436.129   6
   1  -2  -3 6669.13 410.165   7
  -1   2   3 6610.96 289.447   2
  -1   2   3 6613.86 303.286   8
  -1   2   3 6278.72 382.065   7
  -1   2   2 30235.6 857.406   7
   1  -2  -2 30824.6 869.295   7
   1  -2  -2 30468.5 862.765   6
  -1   2   2 29781.7 848.592   6
  -1   2  -2 70345.0 1612.97   5
   1  -2   2 67286.4 1578.20   5
  -1   2  -2 64243.3 1540.25   7
   1  -2   2 69377.6 1494.94   3
  -1   2  -2 71840.0 1492.09   3
  -1   2  -3 6277.88 501.889   5
   1  -2   3 6326.94 474.460   5
   1  -2   3 6578.19 390.812   3
   1  -2   4 128156. 2825.17   5
  -1   2  -4 124080. 2824.66   5
   1  -2   5 307214. 5771.96   5
  -1   2  -5 296124. 5751.37   5
   1  -2   5 294940. 5406.48   6
  -1   2  -6 40428.6 1543.80   5
   1  -2   6 41662.2 1356.43   6
  -1   2  -7 13083.2 983.066   5
   1  -2   7 13219.1 810.029   6
  -1   2  -8 30498.6 1546.45   5
   1  -2   8 27501.5 1279.36   6
  -1   2  -9 11856.6 1067.03   5
   1  -2   9 11870.5 904.709   6
  -1   2 -10 14367.0 1188.44   5
   1  -2  10 15669.7 1050.82   6
   1  -2  11 1453.60 471.156   6
  -1   2 -11 435.103 554.973   5
  -1   2 -12 7554.54 966.199   5
   1  -2  12 6637.63 786.867   6
  -1   2 -13 40597.8 2193.77   5
   1  -2  13 41181.8 1978.32   6
  -1   2 -14 21472.7 1688.44   5
   1  -2  14 20826.3 1501.26   6
  -1   2 -15 3695.65 956.035   5
   1  -2  15 4909.80 829.933   6
  -1   2 -16 1662.88 796.044   5
   1  -2  16 1538.75 609.964   6
  -1   2 -17 8682.82 1238.97   5
   1  -2  17 7201.88 1022.78   6
  -1   2 -18 47769.8 2884.41   5
   1  -2  18 47355.1 2582.89   6
  -1   2 -19 15299.5 1770.43   5
   1  -2  19 14323.2 1519.78   6
   1  -2  20 1659.26 694.458   6
  -1   2 -20-410.754 713.036   5
   1  -2  21 563.135 652.601   6
  -1   2 -21-804.704 673.368   5
   1  -2  22 3791.77 872.500   6
  -1   2 -22 4544.61 1145.83   5
  -1   2 -23 14845.2 1919.19   5
   1  -2  23 15202.7 1767.46   6
  -1   1  23 2525.18 898.936   6
  -1   1  22 3770.78 958.736   6
  -1   1  21 155.467 556.498   6
  -1   1  20 8809.52 1275.38   6
  -1   1  19 15600.8 1595.30   6
  -1   1  18 2950.17 825.507   6
  -1   1  17 48622.9 2590.82   6
  -1   1  16 12043.6 1297.09   6
   1  -1 -16 12291.3 791.959   7
   1  -1 -16 14911.5 1519.65   5
   1  -1 -15 2374.01 401.979   7
  -1   1  15 2551.08 661.372   6
   1  -1 -15 2323.93 721.919   5
   1  -1 -14 3829.58 464.227   7
   1  -1 -14 3779.84 912.741   5
  -1   1  14 2349.30 667.755   6
   1  -1 -13 13480.4 762.771   7
   1  -1 -13 12798.4 1269.37   5
  -1   1  13 12617.4 1187.37   6
   1  -1 -12 42800.9 1373.38   7
   1  -1 -12 45613.6 2164.22   5
  -1   1  12 44163.2 2031.52   6
   1  -1 -11 71371.9 1856.07   7
   1  -1 -11 76901.9 2703.65   5
  -1   1  11 73275.5 2599.15   6
   1  -1 -10 10437.6 606.362   7
   1  -1 -10 11866.9 1037.03   5
  -1   1  10 11124.4 996.947   6
   1  -1  -9 2348.91 629.152   5
  -1   1   9 2512.29 649.106   6
   1  -1  -9 1698.60 369.584   1
   1  -1  -9 2121.39 341.762   7
   1  -1  -8 44167.1 1388.71   4
   1  -1  -8 41701.7 1736.34   5
  -1   1   8 43908.2 1718.76   6
   1  -1  -8 44236.6 1389.90   1
   1  -1  -8 39286.3 1189.99   7
   1  -1  -7 92626.3 2133.71   4
   1  -1  -7 92306.5 2507.12   5
  -1   1   7 93229.5 2480.06   5
  -1   1   7 91403.6 2492.21   6
   1  -1  -7 87782.9 2095.78   1
   1  -1  -7 88221.6 1940.75   7
  -1   1   6 73956.4 2007.60   5
   1  -1  -6 76299.5 2071.42   6
   1  -1  -6 76641.4 2085.32   5
   1  -1  -6 73252.4 1620.44   7
  -1   1   6 73844.9 1754.44   4
   1  -1  -6 68685.0 1701.60   4
   1  -1  -6 74384.5 1729.58   1
  -1   1   6 72672.5 2054.86   6
  -1   1   5 102879. 2371.17   5
   1  -1  -5 100944. 2377.61   5
   1  -1  -5 96556.0 2034.75   4
  -1   1   5 98796.6 2066.56   4
   1  -1  -5 101731. 2000.59   7
   1  -1  -5 97941.0 2054.39   1
   1  -1  -5 104903. 2421.80   6
  -1   1   5 102611. 2412.29   6
  -1   1   4 38161.5 1166.90   5
   1  -1  -4 39264.9 1198.15   6
  -1   1   4 38572.7 1207.61   6
   1  -1  -4 39279.0 956.616   7
  -1   1   4 37849.5 937.365   4
   1  -1  -4 38202.0 932.201   4
  -1   1   4 37482.2 929.767   7
  -1   1   3 62025.5 1260.51   7
   1  -1  -3 53911.2 1145.56   4
   1  -1  -3 62190.0 1264.83   7
  -1   1   3 60364.0 1166.50   4
   1  -1  -3 61314.1 1471.04   6
  -1   1   3 60386.7 1445.61   6
   1  -1   3 2253.84 313.032   5
  -1   1  -3 2248.08 351.927   5
  -1   1  -4 157463. 3263.29   5
   1  -1   4 157065. 3255.97   5
   1  -1   5 10145.0 639.425   5
  -1   1  -5 9331.85 628.027   5
  -1   1  -5 10334.8 644.033   4
  -1   1  -6 241673. 4973.17   5
  -1   1  -6 244477. 4875.24   4
  -1   1  -7 70733.1 2219.42   5
   1  -1   7 68291.4 2020.58   6
  -1   1  -8 41870.7 1783.76   5
   1  -1   8 34894.3 1479.93   6
  -1   1  -9-419.060 563.721   5
   1  -1   9-126.832 433.800   6
  -1   1 -10 41369.6 1931.63   5
   1  -1  10 41446.4 1758.73   6
  -1   1 -11 106764. 3386.62   5
   1  -1  11 98430.2 3111.20   6
  -1   1 -12 43122.8 2154.98   5
   1  -1  12 45514.0 2012.04   6
  -1   1 -13 8866.11 1069.30   5
   1  -1  13 10027.8 1019.68   6
  -1   1 -14 4059.16 852.462   5
   1  -1  14 2638.47 663.082   6
  -1   1 -15 676.402 606.475   5
   1  -1  15 1654.59 650.841   6
  -1   1 -16 19375.3 1749.78   5
   1  -1  16 19953.7 1541.00   6
  -1   1 -17 14952.3 1606.00   5
   1  -1  17 12909.0 1360.25   6
  -1   1 -18 3679.54 1015.59   5
   1  -1  18 3922.36 849.657   6
  -1   1 -19 7265.86 1282.24   5
   1  -1  19 8435.41 1179.02   6
  -1   1 -20 7269.37 1254.59   5
   1  -1  20 6741.10 1167.80   6
  -1   1 -21 2890.62 897.077   5
   1  -1  21 1314.37 649.682   6
  -1   1 -22 4816.02 1203.57   5
   1  -1  22 4924.64 1118.05   6
  -1   1 -23 860.782 976.787   5
   1  -1  23-337.377 724.273   6
  -1   0  23 14725.8 1763.35   6
  -1   0  22 4295.78 996.986   6
  -1   0  21 161.323 555.136   6
  -1   0  20-66.6197 642.449   6
  -1   0  19 32009.8 2193.77   6
   1   0 -18 35040.1 2434.50   5
  -1   0  18 37718.2 2305.64   6
   1   0 -17 21094.3 1792.16   5
  -1   0  17 18398.1 1538.11   6
  -1   0  16 308.572 617.650   6
   1   0 -16 1290.03 793.285   5
   1   0 -16 878.732 383.449   7
  -1   0  15 4353.13 775.658   6
   1   0 -15 4122.24 895.389   5
   1   0 -15 3375.43 456.642   7
   1   0 -14 16903.4 1471.95   5
   1   0 -14 14091.8 809.343   7
  -1   0  14 15843.9 1334.53   6
  -1   0  13 51055.0 2263.32   6
   1   0 -13 53350.5 2476.20   5
   1   0 -13 50111.3 1567.59   7
   1   0 -12 5453.54 897.845   5
  -1   0  12 5267.13 740.248   6
   1   0 -11 33882.6 1780.95   5
  -1   0  11 33184.3 1697.95   6
   1   0 -10 7015.42 903.289   5
  -1   0  10 7696.77 802.349   6
   1   0  -9 72037.6 2477.72   5
  -1   0   9 71059.4 2380.44   6
   1   0  -9 74817.6 2093.84   1
   1   0  -8 3603.08 458.036   4
   1   0  -8 2786.38 592.058   5
  -1   0   8 3094.12 553.328   6
   1   0  -8 4024.29 491.619   1
   1   0  -7 54630.3 1549.21   4
   1   0  -7 55272.6 1874.11   5
  -1   0   7 54505.5 1783.67   6
   1   0  -7 52878.3 1543.16   1
   1   0  -6 114408. 2481.46   4
   1   0  -6 120678. 2879.30   5
  -1   0   6 119107. 2835.41   5
   1   0  -6 119814. 2774.15   6
  -1   0   6 116767. 2795.32   6
   1   0  -6 109515. 2488.45   1
   1   0  -5 242855. 4344.10   4
   1   0  -5 233380. 4376.01   1
  -1   0   5 239334. 4611.10   6
   1   0  -5 239709. 4643.18   6
   1   0  -5 247654. 4752.93   5
  -1   0   5 245494. 4709.72   5
  -1   0   4 9195.20 566.797   5
   1   0  -4 10180.2 634.741   5
   1   0  -4 9086.21 542.095   6
  -1   0   4 10055.8 583.100   6
   1   0  -4 9706.90 482.023   1
  -1   0   3 26467.2 883.049   5
   1   0   3 224.403 227.401   4
  -1   0  -3 156.881 184.498   4
   1   0   3 95.0624 187.717   5
  -1   0  -3 377.316 260.989   5
  -1   0  -4 128940. 2752.36   5
   1   0   4 130343. 2762.98   5
   1   0   4 128368. 2721.81   4
  -1   0  -4 131920. 2726.93   4
  -1   0  -5 326220. 6092.37   5
   1   0   5 339094. 6101.01   5
  -1   0  -5 333762. 6032.33   4
   1   0   5 320908. 6007.78   4
  -1   0  -6 23794.9 1093.22   5
  -1   0  -6 25006.9 1036.87   4
   1   0   6 25333.2 1079.82   5
   1   0   7 19852.9 880.590   1
  -1   0  -7 18881.7 1073.24   5
   1   0   8 98290.0 2755.91   6
  -1   0  -8 103716. 2899.67   5
   1   0   9 8197.47 783.382   6
  -1   0  -9 7989.49 869.282   5
  -1   0 -10 66433.6 2469.88   5
   1   0  10 65212.7 2318.94   6
  -1   0 -11-10.4974 505.825   5
   1   0  11 382.127 385.358   6
   1   0  12 6635.25 834.130   6
  -1   0 -12 6368.74 410.524   7
  -1   0 -12 6314.35 884.873   5
  -1   0 -13 75757.9 2954.71   5
  -1   0 -13 72196.4 1735.67   7
   1   0  13 77607.3 2892.65   6
  -1   0 -14 15398.7 1399.25   5
  -1   0 -14 12595.8 624.380   7
   1   0  14 13846.2 1235.52   6
   1   0  15 5661.02 981.911   6
  -1   0 -15 5220.58 1012.84   5
   1   0  16 1397.82 627.976   6
  -1   0 -16 2531.09 847.025   5
   1   0  17 16613.7 1566.37   6
  -1   0 -17 17260.4 1661.44   5
   1   0  18 52165.2 2790.66   6
  -1   0 -18 49844.4 2875.72   5
   1   0  19 19550.1 1794.52   6
  -1   0 -19 17120.7 1836.35   5
   1   0  20 950.669 633.888   6
  -1   0 -20-152.234 650.809   5
   1   0  21-279.950 680.076   6
  -1   0 -21-103.262 783.411   5
   1   0  22 812.208 672.460   6
  -1   0 -22 3094.75 1055.13   5
  -1   0 -23 19514.8 2135.10   5
  -1  -1  23 230.728 713.324   6
  -1  -1  22 3944.13 873.751   6
  -1  -1  21 704.951 710.486   6
  -1  -1  20 11912.5 1445.33   6
  -1  -1  19 13976.2 1472.12   6
   1   1 -18 9724.76 1374.88   5
  -1  -1  18 8665.25 1120.87   6
  -1  -1  17 22028.5 1710.07   6
   1   1 -17 22981.7 1151.18   7
   1   1 -17 24381.5 1976.34   5
   1   1 -16 7099.37 663.196   7
  -1  -1  16 6866.26 959.597   6
   1   1 -16 7199.12 1126.82   5
  -1  -1  15 625.527 507.019   6
   1   1 -15 1163.28 775.276   5
  -1  -1  14 667.764 570.625   6
   1   1 -14-256.711 651.109   5
   1   1 -13 34443.0 2007.06   5
  -1  -1  13 33930.4 1785.12   6
   1   1 -12 96809.5 3395.45   5
  -1  -1  12 97697.2 3118.39   6
   1   1 -11 82187.5 2926.29   5
  -1  -1  11 80869.9 2717.68   6
   1   1 -10 23922.5 1503.29   5
  -1  -1  10 23391.7 1293.85   6
  -1  -1   9 257.734 486.134   6
   1   1  -9 598.938 564.290   5
   1   1  -9 1231.78 437.322   1
   1   1  -8 59264.2 2141.06   5
  -1  -1   8 56965.8 1932.43   6
   1   1  -8 53393.4 1719.47   1
   1   1  -7 110290. 2916.52   5
   1   1  -7 105434. 2526.99   1
  -1  -1   7 100153. 2648.51   6
   1   1  -6 76828.1 2066.00   6
  -1  -1   6 76699.4 2181.10   5
   1   1  -6 77040.6 2241.21   5
   1   1  -6 76587.6 1935.04   1
  -1  -1   6 76657.3 2032.62   6
   1   1  -5 86298.9 2068.72   6
   1   1  -5 86542.4 2238.93   5
  -1  -1   5 84335.4 2193.37   5
   1   1  -5 83506.4 1984.52   1
  -1  -1   5 80355.1 2035.75   6
   1   1  -4 2353.41 431.953   5
  -1  -1   4 2490.88 336.122   6
   1   1  -4 1776.98 285.929   6
   1   1  -4 2591.61 334.731   1
  -1  -1   4 2273.00 370.129   5
   1   1  -3 2327.50 278.536   6
   1   1  -3 2120.56 286.575   1
  -1  -1   3 2472.85 350.014   5
  -1  -1   3 2711.03 308.433   6
  -1  -1  -2 21185.3 687.448   4
   1   1   2 21023.4 720.175   8
  -1  -1  -3 27554.7 878.264   4
   1   1   3 26102.8 821.913   5
  -1  -1  -3 27640.7 853.245   5
   1   1   3 28361.7 891.090   4
  -1  -1  -4 190311. 3556.17   5
  -1  -1  -4 181468. 3563.19   4
   1   1   4 183662. 3519.57   5
   1   1   4 178749. 3550.42   4
   1   1   5 8890.97 559.120   5
  -1  -1  -5 9130.97 567.609   5
   1   1   5 9730.95 586.315   4
  -1  -1  -5 9970.20 592.109   4
   1   1   6 49635.7 1549.70   5
   1   1   6 48728.6 1532.06   4
  -1  -1  -6 46084.9 1477.37   4
  -1  -1  -6 48472.3 1554.97   5
   1   1   7 110119. 2389.62   1
   1   1   7 105136. 2636.81   4
  -1  -1  -7 101017. 1868.87   7
  -1  -1  -7 105448. 2711.32   5
   1   1   8 30110.4 1161.35   1
  -1  -1  -8 30927.6 769.821   7
  -1  -1  -8 35228.3 1541.92   5
   1   1   8 33015.5 1378.03   4
  -1  -1  -9 935.875 537.626   5
  -1  -1  -9 1038.64 191.338   7
   1   1   9 1927.78 565.498   4
  -1  -1 -10 26930.2 1466.53   5
  -1  -1 -10 26241.7 763.539   7
   1   1  10 27833.9 1469.65   6
  -1  -1 -11 112721. 3366.76   5
  -1  -1 -11 103775. 2110.24   7
   1   1  11 107784. 3290.03   6
  -1  -1 -12 84157.9 2951.25   5
   1   1  12 87270.2 2985.78   6
  -1  -1 -12 77589.0 1734.04   7
   1   1  13 2563.47 700.532   6
  -1  -1 -13 2275.79 300.238   7
  -1  -1 -13 2296.24 705.086   5
   1   1  14 2318.74 721.996   6
  -1  -1 -14 1763.38 261.476   7
  -1  -1 -14 2553.03 763.878   5
   1   1  15 571.490 566.971   6
  -1  -1 -15-493.189 651.795   5
  -1  -1 -16 38195.1 2287.43   5
   1   1  16 35342.7 2191.63   6
  -1  -1 -17 12577.6 1453.99   5
   1   1  17 8848.56 1147.12   6
   1   1  18-332.743 595.253   6
  -1  -1 -18 64.2258 814.456   5
   1   1  19 12280.5 1439.83   6
  -1  -1 -19 12105.4 1504.28   5
   1   1  20 3179.28 878.218   6
  -1  -1 -20 3583.52 926.610   5
   1   1  21 2003.04 843.514   6
  -1  -1 -21 1740.63 888.187   5
   1   1  22 4411.10 976.198   6
  -1  -1 -22 6585.79 1392.78   5
  -1  -2  23 24342.1 2127.44   6
  -1  -2  22-101.617 597.065   6
  -1  -2  21 370.914 549.837   6
  -1  -2  20 3023.34 890.242   6
  -1  -2  19 45257.5 2540.43   6
   1   2 -19 40085.0 2769.24   5
  -1  -2  18 27296.1 1929.95   6
   1   2 -18 28121.0 2252.21   5
  -1  -2  17 7156.26 1058.72   6
   1   2 -17 5019.61 1113.63   5
  -1  -2  16 186.549 539.917   6
   1   2 -16 185.948 705.137   5
  -1  -2  15 1540.35 649.722   6
   1   2 -15 2585.92 754.338   5
  -1  -2  14 32767.1 1859.65   6
   1   2 -14 32502.6 2074.86   5
  -1  -2  13 66352.7 2582.47   6
   1   2 -13 67777.5 2892.99   5
  -1  -2  12 30374.1 1599.58   6
   1   2 -12 29432.5 1793.66   5
  -1  -2  11 3538.38 633.328   6
   1   2 -11 2108.83 651.538   5
   1   2 -10 33663.7 1792.74   5
  -1  -2  10 32211.7 1521.81   6
  -1  -2   9 2530.19 557.183   6
   1   2  -9 2698.91 551.674   1
   1   2  -9 2498.23 757.649   5
   1   2  -8 13482.2 923.527   1
   1   2  -8 14562.0 1171.93   5
  -1  -2   8 14687.1 973.027   6
  -1  -2   7 853.349 328.105   6
   1   2  -7 729.952 325.093   1
   1   2  -7 1282.45 525.746   5
   1   2  -6 158826. 3446.98   1
   1   2  -6 161783. 3454.07   6
  -1  -2   6 160281. 3443.78   6
   1   2  -6 167596. 3794.90   5
   1   2  -5 125520. 2766.47   1
   1   2  -5 123955. 2728.23   6
  -1  -2   5 124155. 2710.11   6
   1   2  -5 128976. 3016.24   5
  -1  -2   5 131256. 3011.48   5
  -1  -2   5 123585. 2728.55   1
   1   2  -4 36555.8 1279.46   5
  -1  -2   4 35600.5 1238.49   5
  -1  -2   4 38440.8 1092.91   6
   1   2  -4 34882.1 1069.87   6
   1   2  -4 33292.6 1097.41   1
   1   2  -3 927.247 267.062   1
   1   2  -3 1499.03 266.134   6
  -1  -2   3 1375.09 324.585   5
   1   2  -3 1748.97 384.565   5
  -1  -2   3 1562.86 307.041   8
  -1  -2   2 927.151 251.439   5
   1   2  -2 1250.09 252.867   8
  -1  -2  -1 108223. 2037.09   3
   1   2   1 101963. 2005.92   3
  -1  -2  -1 107858. 2101.91   8
   1   2   1 104572. 2088.41   8
   1   2   1 104668. 1881.71   2
   1   2   2 7.90157 145.065   3
   1   2   2 189.208 226.451   8
  -1  -2  -2 263.752 147.866   5
  -1  -2  -2 686.685 299.863   8
   1   2   3 308.757 225.222   8
  -1  -2  -3 344.275 175.700   5
   1   2   3 448.225 167.899   5
   1   2   3 862.610 246.171   4
   1   2   3 246.804 144.047   7
   1   2   4 7716.88 430.024   5
   1   2   4 8319.58 305.746   7
   1   2   4 7790.54 511.896   4
  -1  -2  -4 8285.69 515.224   4
  -1  -2  -4 7340.91 435.067   5
   1   2   4 8657.64 515.198   8
   1   2   5 251788. 4612.59   5
  -1  -2  -5 245945. 4736.95   4
   1   2   5 257778. 4781.03   4
   1   2   5 245901. 4064.04   7
  -1  -2  -5 244248. 4104.79   7
  -1  -2  -5 250187. 4661.66   5
   1   2   6 30682.9 1187.71   4
  -1  -2  -6 31925.3 741.425   7
   1   2   6 30137.7 1136.89   5
  -1  -2  -6 31257.9 1173.06   5
  -1  -2  -7 13078.2 846.291   5
  -1  -2  -7 11857.6 433.145   7
   1   2   7 12437.5 811.195   4
   1   2   7 12200.2 781.826   5
   1   2   7 11975.7 614.405   1
   1   2   8 12457.4 688.940   1
  -1  -2  -8 13316.2 937.336   5
   1   2   8 13763.6 911.292   4
  -1  -2  -8 13657.3 472.388   7
  -1  -2  -9 3201.94 578.283   5
  -1  -2  -9 2690.99 240.299   7
   1   2   9 2565.65 507.903   4
   1   2   9 2777.45 358.852   1
   1   2  10 36549.0 1745.19   6
  -1  -2 -10 34701.1 1653.39   5
   1   2  10 32784.8 1526.34   4
  -1  -2 -10 32914.6 875.114   7
  -1  -2 -11 8074.10 403.058   7
  -1  -2 -11 7457.09 871.444   5
   1   2  11 8180.41 816.599   4
   1   2  11 7589.60 871.252   6
  -1  -2 -12 26371.3 791.777   7
   1   2  12 28367.0 1674.54   6
   1   2  12 28226.7 1545.82   4
  -1  -2 -12 29881.6 1665.72   5
  -1  -2 -13 33548.6 1854.17   5
   1   2  13 33241.3 1880.81   6
  -1  -2 -13 30049.6 873.393   7
  -1  -2 -14 6692.27 967.588   5
   1   2  14 6270.75 930.563   6
  -1  -2 -15-39.5515 643.987   5
   1   2  15 577.783 604.184   6
  -1  -2 -16 1164.72 730.452   5
   1   2  16 1026.25 603.663   6
   1   2  17 48842.1 2700.51   6
  -1  -2 -17 50350.8 2736.81   5
   1   2  18 41077.6 2543.76   6
  -1  -2 -18 44643.1 2653.75   5
   1   2  19 13008.7 1502.70   6
  -1  -2 -19 10868.0 1432.47   5
   1   2  20 828.112 598.080   6
  -1  -2 -20 455.865 703.951   5
   1   2  21 637.040 729.090   6
  -1  -2 -21-517.940 780.689   5
   1   2  22 5369.83 1114.64   6
  -1  -3  24 9068.99 1409.85   6
  -1  -3  23 1357.68 604.058   6
  -1  -3  22 4830.59 1008.58   6
  -1  -3  21-169.430 574.975   6
  -1  -3  20 8133.69 1170.87   6
  -1  -3  19 2072.22 736.257   6
   1   3 -19 4376.96 1089.60   5
  -1  -3  18 5519.23 933.471   6
   1   3 -18 6675.52 1232.84   5
   1   3 -17 20826.6 1936.95   5
  -1  -3  17 19055.2 1544.04   6
  -1  -3  16 10085.0 1179.41   6
   1   3 -16 11401.2 1412.94   5
  -1  -3  15 6085.80 888.063   6
   1   3 -15 6524.45 1163.63   5
  -1  -3  14 1492.03 614.621   6
   1   3 -14 2116.99 819.411   5
   1   3 -13 30740.5 1968.92   5
  -1  -3  13 29284.1 1648.22   6
   1   3 -12 147538. 4463.82   5
  -1  -3  12 146435. 3987.41   6
   1   3 -11 40655.7 2098.84   5
  -1  -3  11 39970.5 1745.24   6
   1   3 -10-10.2933 668.651   5
  -1  -3  10 779.685 437.292   6
   1   3  -9 6636.08 965.814   5
  -1  -3   9 5987.62 688.655   6
   1   3  -9 7223.27 728.310   1
   1   3  -8 1640.40 750.452   5
  -1  -3   8 704.442 452.671   6
   1   3  -8 695.818 445.795   1
  -1  -3   7 176448. 3822.61   6
   1   3  -7 172981. 3795.86   6
   1   3  -7 179824. 4323.23   5
   1   3  -7 179739. 3909.17   1
  -1  -3   6 167685. 3479.71   6
   1   3  -6 158884. 3462.05   6
   1   3  -6 170995. 3945.16   5
   1   3  -6 167733. 3609.43   1
   1   3  -5-682.317 386.554   5
   1   3  -5 66.3434 286.227   1
  -1  -3   5-12.4794 251.851   1
  -1  -3   5-237.334 258.926   5
   1   3  -5 109.497 176.463   6
  -1  -3   5 17.8342 251.424   6
  -1  -3   4 3789.96 433.768   5
   1   3  -4 3251.25 435.199   5
  -1  -3   4 2906.12 322.882   1
   1   3  -4 2620.06 337.108   1
  -1  -3   4 3329.53 360.610   8
   1   3  -4 3293.96 310.461   6
   1   3  -3 56417.9 1386.33   6
   1   3  -3 61026.9 1668.51   5
  -1  -3   3 59463.0 1637.29   5
   1   3  -3 62423.7 1570.02   1
  -1  -3   3 58140.1 1508.03   8
   1   3  -2 84828.1 1853.35   1
  -1  -3   2 81094.9 1899.53   5
   1   3  -2 79394.1 1833.29   8
  -1  -3   2 80938.6 1854.06   8
  -1  -3   1 118512. 2390.89   8
   1   3  -1 116871. 2380.08   8
  -1  -3   1 122210. 2547.30   3
   1   3  -1 117727. 2289.63   1
  -1  -3   1 110497. 2301.87   5
  -1  -3   0 22508.2 804.640   8
   1   3   0 20718.6 810.279   3
  -1  -3   0 25169.4 847.761   3
   1   3   0 21773.8 778.727   8
  -1  -3  -1 317448. 5211.52   2
  -1  -3  -1 318446. 5513.44   8
   1   3   1 320117. 5499.89   8
  -1  -3  -1 315542. 5496.90   3
   1   3   1 310271. 5495.77   3
  -1  -3  -2 335068. 5862.62   8
   1   3   2 337265. 5833.01   8
   1   3   2 329539. 5767.88   3
  -1  -3  -2 325409. 5394.93   5
   1   3   3 8491.91 502.345   8
  -1  -3  -3 8130.95 520.403   8
   1   3   3 8239.97 429.746   7
  -1  -3  -3 8186.36 360.689   5
  -1  -3  -4 1359.81 213.809   5
   1   3   4 1758.51 217.564   7
   1   3   4 1339.82 283.015   8
   1   3   4 1451.02 279.514   4
   1   3   4 1655.49 208.276   5
   1   3   5 1876.19 355.374   8
   1   3   5 2358.42 300.347   5
  -1  -3  -5 2266.92 340.349   5
   1   3   5 2646.62 423.831   4
   1   3   5 2177.13 253.538   7
   1   3   6 156415. 3195.81   5
  -1  -3  -6 147365. 2828.90   7
  -1  -3  -6 157593. 3269.42   5
   1   3   6 152588. 2781.58   7
   1   3   6 155415. 3421.02   4
  -1  -3  -7 100274. 2051.87   7
   1   3   7 100620. 2162.42   1
  -1  -3  -7 108098. 2641.65   5
   1   3   7 102975. 1977.70   7
   1   3   7 108603. 2551.22   5
   1   3   7 109529. 2730.56   4
   1   3   8 1409.93 248.166   1
  -1  -3  -8 1820.13 253.703   7
   1   3   8 1701.68 426.821   4
  -1  -3  -8 1349.64 407.446   5
   1   3   9 17627.8 1051.48   4
  -1  -3  -9 18573.3 633.681   7
  -1  -3  -9 19967.1 1133.49   5
   1   3   9 19458.5 826.094   1
  -1  -3 -10 5663.99 357.128   7
   1   3  10 6072.31 674.254   4
   1   3  10 6381.15 494.463   1
  -1  -3 -10 7445.37 740.412   5
   1   3  11 61990.7 2215.22   4
   1   3  11 61755.1 2443.64   6
  -1  -3 -11 63617.4 2325.43   5
  -1  -3 -11 57516.1 1347.81   7
   1   3  12 121346. 3446.68   4
   1   3  12 127952. 3841.44   6
  -1  -3 -12 126873. 3652.48   5
   1   3  13 28058.9 1591.44   4
  -1  -3 -13 26200.5 790.296   7
   1   3  13 30075.3 1818.02   6
  -1  -3 -13 27203.7 1655.78   5
   1   3  14 1227.35 538.786   6
  -1  -3 -14 821.326 589.193   5
   1   3  14 505.662 469.495   4
  -1  -3 -15 415.547 557.382   5
   1   3  15-68.2140 537.708   6
  -1  -3 -16 13050.2 1370.72   5
   1   3  16 12478.5 1320.96   6
   1   3  17 23164.3 1901.68   6
  -1  -3 -17 24548.9 1870.02   5
   1   3  18 452.973 652.634   6
  -1  -3 -18-627.961 760.101   5
   1   3  19 7482.23 1221.38   6
  -1  -3 -19 6988.28 1160.50   5
   1   3  20 6559.63 1218.19   6
  -1  -3 -20 5510.04 1105.84   5
   1   3  21 1646.75 710.607   6
  -1  -4  24 18427.6 1905.49   6
  -1  -4  23 8847.12 1307.56   6
  -1  -4  22-930.883 708.307   6
  -1  -4  21-760.067 683.214   6
  -1  -4  20 3845.86 939.614   6
  -1  -4  19 21470.8 1756.66   6
   1   4 -19 22911.7 2160.84   5
  -1  -4  18 48661.4 2584.41   6
   1   4 -18 53871.4 3126.22   5
  -1  -4  17 5874.47 942.150   6
   1   4 -17 7578.72 1279.31   5
  -1  -4  16 651.590 581.349   6
   1   4 -16 668.060 806.420   5
  -1  -4  15 490.804 475.839   6
   1   4 -15 1575.93 825.133   5
  -1  -4  14 11144.2 1104.07   6
   1   4 -14 11873.9 1375.33   5
  -1  -4  13 43705.8 1991.65   6
   1   4 -13 42345.0 2378.10   5
  -1  -4  12 694.331 432.987   6
   1   4 -12 1786.12 700.968   5
  -1  -4  11 15636.6 1090.67   6
   1   4 -11 17293.8 1420.69   5
  -1  -4  10 16634.2 1075.42   6
   1   4 -10 18700.0 1410.83   5
  -1  -4   9 725.791 397.502   6
   1   4  -9 1170.95 609.398   5
   1   4  -9 18.8039 443.410   1
   1   4  -8 49311.7 2104.09   5
   1   4  -8 48460.9 1808.30   1
  -1  -4   8 44728.5 1648.11   6
   1   4  -7 3530.62 646.966   1
  -1  -4   7 4371.54 590.386   6
   1   4  -7 3627.03 823.830   5
   1   4  -7 3123.53 466.785   6
   1   4  -6 103459. 2736.82   1
   1   4  -6 109026. 2533.17   6
  -1  -4   6 110720. 2551.40   6
   1   4  -6 111971. 3051.81   5
   1   4  -5 47163.1 1352.00   6
  -1  -4   5 45334.6 1507.71   8
   1   4  -5 47517.4 1702.76   5
   1   4  -5 48858.1 1576.89   1
   1   4  -4 91529.8 2252.63   1
  -1  -4   4 88995.9 2213.55   1
   1   4  -4 86792.2 1980.35   6
  -1  -4   4 88042.4 2187.69   8
   1   4  -4 89193.4 2384.28   5
  -1  -4   4 93627.0 2372.81   5
  -1  -4   3-94.5267 265.857   3
  -1  -4   3-84.8773 306.458   8
   1   4  -3-119.623 269.714   5
  -1  -4   3-22.6929 189.207   5
   1   4  -3 153.295 210.358   8
   1   4  -3 96.0128 236.585   1
   1   4  -2 102216. 2309.69   8
  -1  -4   2 101766. 2324.70   8
  -1  -4   2 102862. 2304.03   5
  -1  -4   2 108340. 2505.22   3
   1   4  -2 102825. 2278.43   1
   1   4  -1 246993. 4606.68   8
  -1  -4   1 248552. 4626.02   8
   1   4  -1 251566. 4481.47   1
  -1  -4   1 264741. 4803.03   3
   1   4  -1 233826. 4695.19   3
  -1  -4   1 249130. 4476.79   5
  -1  -4   0 37664.6 977.814   5
  -1  -4   0 44239.2 1329.85   3
   1   4   0 40476.6 1262.03   3
   1   4   0 40808.2 1031.21   1
  -1  -4   0 37329.6 1163.23   8
   1   4   0 40951.3 1198.47   8
   1   4   1 274844. 5004.40   8
  -1  -4  -1 274994. 4997.76   8
   1   4   1 288280. 5086.53   3
   1   4   2 5790.13 440.050   3
   1   4   2 6284.47 451.053   8
  -1  -4  -2 5790.11 449.802   8
  -1  -4  -2 6066.36 287.745   2
   1   4   2 5887.06 441.161   7
  -1  -4  -3 20130.1 870.027   8
   1   4   3 20980.7 851.589   8
   1   4   3 20582.1 796.953   7
   1   4   3 18776.3 802.660   3
  -1  -4  -3 19978.6 549.233   5
   1   4   4 47856.2 1430.91   8
  -1  -4  -4 46291.1 1476.83   8
   1   4   4 47484.2 1288.03   7
  -1  -4  -4 43786.6 1100.16   5
   1   4   5 81848.2 2221.88   4
  -1  -4  -5 80471.2 1852.82   5
   1   4   5 79865.4 1780.78   5
   1   4   5 83874.5 1866.86   7
   1   4   6 13347.5 614.220   7
   1   4   6 13787.0 678.803   5
   1   4   6 14160.6 885.647   4
  -1  -4  -6 13202.1 733.533   5
  -1  -4  -7 23401.9 1073.97   5
   1   4   7 25347.5 992.363   5
   1   4   7 25751.8 841.259   7
   1   4   7 26661.7 1226.22   4
   1   4   7 25204.0 760.888   1
  -1  -4  -8 2679.43 480.142   5
   1   4   8 3090.28 285.742   1
   1   4   8 2868.45 280.239   7
   1   4   8 4370.99 594.008   4
   1   4   8 2905.72 394.305   5
   1   4   9 71.2079 160.250   1
   1   4   9-301.359 411.677   4
  -1  -4  -9-392.674 241.604   7
   1   4   9 115.747 138.096   7
  -1  -4  -9-386.926 417.575   5
  -1  -4 -10 20108.4 1173.94   5
  -1  -4 -10 17365.9 696.268   7
   1   4  10 18756.3 1127.85   4
   1   4  10 16385.2 744.701   1
  -1  -4 -11 2855.30 573.439   5
   1   4  11 3916.07 620.520   4
   1   4  11 3128.57 354.266   1
   1   4  11 3995.50 691.246   6
  -1  -4 -11 3415.37 324.959   7
   1   4  12 31052.5 1787.23   6
  -1  -4 -12 31831.9 1702.23   5
   1   4  12 30993.0 1614.54   4
   1   4  13 22673.4 1596.09   6
  -1  -4 -13 24137.6 1568.22   5
   1   4  13 21714.9 1418.74   4
   1   4  14 12361.1 1303.95   6
  -1  -4 -14 12582.1 1245.98   5
   1   4  14 13742.0 1185.91   4
  -1  -4 -15 269.903 540.902   5
   1   4  15 1081.33 667.343   6
   1   4  15-161.364 575.869   4
  -1  -4 -16 2204.71 626.416   5
   1   4  16 3617.83 842.797   6
   1   4  17 27913.6 2071.66   6
  -1  -4 -17 26204.3 1884.40   5
   1   4  18 28670.5 2197.15   6
  -1  -4 -18 32351.6 2235.78   5
   1   4  19 13668.2 1571.67   6
  -1  -4 -19 13473.6 1560.49   5
   1   4  20 245.338 624.792   6
   1   4  21-1080.04 786.649   6
  -1  -5  24 508.934 712.880   6
  -1  -5  23 4542.40 1029.19   6
  -1  -5  22 58.5310 609.679   6
  -1  -5  21 3778.51 926.079   6
  -1  -5  20 4939.15 973.758   6
  -1  -5  19 4177.55 795.494   6
   1   5 -19 5010.57 1152.14   5
  -1  -5  18 16441.2 1493.55   6
   1   5 -18 16594.5 1831.89   5
  -1  -5  17 43726.6 2312.08   6
   1   5 -17 48414.0 2910.76   5
  -1  -5  16 10226.2 1106.24   6
   1   5 -16 7928.45 1255.70   5
  -1  -5  15 24.2883 484.622   6
   1   5 -15 294.107 760.055   5
  -1  -5  14 308.378 503.880   6
   1   5 -14 56.9544 690.604   5
  -1  -5  13 49824.5 2125.39   6
   1   5 -13 51702.2 2646.37   5
  -1  -5  12 97009.5 3035.34   6
   1   5 -12 100073. 3716.80   5
  -1  -5  11 8506.46 815.345   6
   1   5 -11 9491.05 1103.21   5
  -1  -5  10 184.053 357.215   6
   1   5 -10 773.023 670.561   5
  -1  -5   9-72.7303 359.023   6
   1   5  -9-94.4513 570.809   5
   1   5  -8 29529.5 1634.08   5
   1   5  -8 27308.0 1382.04   1
  -1  -5   8 28573.5 1259.17   6
   1   5  -7 177733. 3802.85   6
  -1  -5   7 184927. 4114.49   8
   1   5  -7 173865. 4109.34   1
   1   5  -7 185492. 4573.28   5
  -1  -5   6 51265.5 1783.25   8
   1   5  -6 49057.8 1477.32   6
   1   5  -6 47691.3 1740.21   1
   1   5  -6 51091.6 1979.13   5
  -1  -5   5 1665.39 587.622   8
   1   5  -5 982.483 531.591   5
   1   5  -5 577.628 241.261   6
   1   5  -5 1125.62 383.190   1
  -1  -5   4 12117.1 780.363   8
   1   5  -4 12537.5 605.401   6
   1   5  -4 10188.2 710.587   1
  -1  -5   4 13059.9 789.743   5
   1   5  -4 11312.5 822.368   5
  -1  -5   3 9523.40 662.463   8
   1   5  -3 12024.6 703.782   1
  -1  -5   3 11158.2 697.034   5
   1   5  -3 10105.1 715.159   5
  -1  -5   2 125248. 2880.26   8
   1   5  -2 130241. 2805.00   1
  -1  -5   2 131506. 2804.00   5
   1   5  -1 10682.3 568.410   1
  -1  -5   1 10822.1 547.094   5
  -1  -5   1 11576.8 686.653   8
   1   5  -1 11183.9 745.115   3
   1   5   0 11742.1 734.304   3
  -1  -5   0 13676.7 764.697   3
   1   5   0 13349.4 577.479   1
  -1  -5   0 12287.6 511.858   5
  -1  -5   0 13094.1 698.634   8
   1   5   0 12562.2 678.038   8
  -1  -5  -1 67933.1 1856.45   3
   1   5   1 66636.7 1841.14   3
  -1  -5  -1 62042.8 1309.98   5
  -1  -5  -1 67405.1 1772.98   8
   1   5   1 67229.0 1456.86   1
   1   5   1 68202.7 1777.32   8
   1   5   2 32488.9 792.055   1
  -1  -5  -2 30531.2 812.641   2
   1   5   2 29813.1 1150.37   3
   1   5   2 31395.0 1194.64   7
   1   5   2 30569.2 1108.68   8
  -1  -5  -2 31598.5 1140.09   8
   1   5   3 801.518 316.207   3
  -1  -5  -3 481.582 353.321   8
   1   5   3 502.570 265.053   7
   1   5   4 1207.39 367.849   7
  -1  -5  -4 760.990 200.171   5
  -1  -5  -4 1214.67 505.239   8
   1   5   4 832.968 337.713   3
  -1  -5  -5 15813.9 967.974   8
   1   5   5 14685.7 749.259   7
  -1  -5  -5 15392.2 631.650   5
   1   5   6 185905. 4041.19   4
   1   5   6 179448. 3536.17   7
   1   5   6 169832. 3306.03   5
  -1  -5  -6 172786. 3439.84   5
   1   5   7 22943.4 897.373   7
   1   5   7 23731.7 903.051   5
  -1  -5  -7 24119.3 1007.02   5
   1   5   7 25535.1 1237.52   4
   1   5   8 944.210 371.621   4
  -1  -5  -8 1506.63 385.219   5
   1   5   8 1438.23 253.421   7
   1   5   8 1659.09 300.790   5
   1   5   9 820.373 214.943   7
   1   5   9 1023.51 407.161   4
  -1  -5  -9 972.096 363.232   5
   1   5  10 1045.95 199.880   7
  -1  -5 -10 1001.83 359.357   5
   1   5  10 963.027 331.662   4
   1   5  11 75695.7 2608.90   4
  -1  -5 -11 78716.2 2574.27   5
   1   5  12 105076. 3561.09   6
  -1  -5 -12 104361. 3205.30   5
   1   5  13 2328.53 601.191   4
  -1  -5 -13 3066.46 662.477   5
   1   5  13 2928.30 698.600   6
   1   5  14 27149.3 1884.85   6
   1   5  14 27909.2 1669.52   4
  -1  -5 -14 29827.7 1748.28   5
   1   5  15 7999.08 978.264   4
  -1  -5 -15 8243.59 1039.99   5
   1   5  15 7509.49 1067.33   6
   1   5  16 33646.7 2255.91   6
   1   5  16 33675.0 1956.90   4
  -1  -5 -16 35344.8 2091.80   5
   1   5  17 26735.0 2084.94   6
   1   5  17 23973.9 1757.96   4
  -1  -5 -17 23568.2 1817.29   5
   1   5  18 2359.23 666.960   6
   1   5  19 9484.00 1364.20   6
   1   5  20 8768.42 1367.82   6
   1   5  21 189.097 723.670   6
  -1  -6  23 4612.59 1074.02   6
  -1  -6  22 1741.33 718.962   6
  -1  -6  21 2252.08 799.245   6
  -1  -6  20 1418.21 688.830   6
  -1  -6  19 27692.2 1949.70   6
   1   6 -19 28580.9 2429.21   5
  -1  -6  18 37270.6 2176.79   6
   1   6 -18 40998.2 2807.47   5
  -1  -6  17-984.797 583.994   6
   1   6 -17-1383.67 905.196   5
  -1  -6  16 7882.57 996.307   6
   1   6 -16 6372.63 1170.73   5
  -1  -6  15 4163.38 774.323   6
   1   6 -15 4674.49 1054.21   5
  -1  -6  14 45242.4 2085.70   6
   1   6 -14 45197.2 2629.76   5
  -1  -6  13 14786.4 1182.36   6
   1   6 -13 16518.4 1597.26   5
  -1  -6  12 723.255 464.279   6
   1   6 -12 600.201 670.686   5
  -1  -6  11 11880.0 941.507   6
   1   6 -11 11576.8 1251.56   5
  -1  -6  10 4516.93 590.801   6
   1   6 -10 4291.12 806.398   5
   1   6  -9 4616.39 861.867   5
  -1  -6   9 4682.91 732.707   8
  -1  -6   8 2904.87 608.159   8
   1   6  -8 1846.78 600.461   5
   1   6  -7 64517.7 1871.14   6
   1   6  -7 68598.4 2510.07   5
  -1  -6   7 68366.1 2219.48   8
   1   6  -7 69554.8 2284.38   1
   1   6  -6 29942.3 1104.80   6
   1   6  -6 34014.9 1623.95   5
  -1  -6   6 30890.1 1420.12   8
   1   6  -6 31171.0 1414.37   1
   1   6  -5 11946.4 654.539   6
   1   6  -5 13277.8 1030.28   5
  -1  -6   5 11673.9 964.369   8
   1   6  -5 13330.9 914.268   1
   1   6  -4 116.794 275.842   6
   1   6  -4 720.271 525.893   5
   1   6  -4 858.757 446.776   1
  -1  -6   4 1083.99 628.639   8
   1   6  -3 36377.7 1357.46   1
  -1  -6   3 36260.3 1458.10   8
  -1  -6   3 35126.1 1322.54   5
   1   6  -2 6418.20 564.274   1
  -1  -6   2 7977.11 584.563   5
  -1  -6   2 8452.70 762.026   8
  -1  -6   1 36161.5 1131.93   5
   1   6  -1 34271.7 1416.26   3
  -1  -6   1 37706.7 1380.88   8
   1   6  -1 36680.2 1200.18   1
   1   6   0 102025. 2165.64   1
  -1  -6   0 91231.1 1983.78   5
  -1  -6   0 99494.0 2436.06   8
   1   6   0 92628.0 2514.89   3
   1   6   1 2523.44 453.265   3
  -1  -6  -1 2934.05 245.880   5
   1   6   1 2534.99 311.386   1
  -1  -6  -1 3250.57 550.522   8
  -1  -6  -2 418.961 454.332   8
   1   6   2 693.726 211.989   1
   1   6   2 533.188 396.948   3
   1   6   3 9735.84 741.249   3
   1   6   3 8553.55 352.032   1
  -1  -6  -3 8963.17 784.553   8
  -1  -6  -4 134347. 3194.60   8
   1   6   4 136286. 3188.52   3
  -1  -6  -5 71106.7 2133.89   8
  -1  -6  -5 66871.2 1437.82   5
   1   6   5 75323.4 2120.78   3
  -1  -6  -6 25.9972 208.173   5
   1   6   6-202.499 387.868   4
  -1  -6  -6-21.4552 481.985   8
   1   6   6 84.6120 247.316   7
   1   6   7 34403.6 1244.42   7
   1   6   7 33700.9 1028.77   5
  -1  -6  -7 34650.6 1153.00   5
   1   6   7 36028.7 1559.81   4
  -1  -6  -8 1364.41 352.929   5
   1   6   8 1117.43 383.089   4
   1   6   8 2007.47 291.346   5
   1   6   8 1669.45 319.711   7
  -1  -6  -9 1195.71 383.025   5
   1   6   9 855.960 413.274   4
   1   6   9 835.601 253.882   5
   1   6   9 436.844 205.613   7
   1   6  10 1101.54 411.726   4
   1   6  10 950.300 234.709   7
  -1  -6 -10 654.750 364.510   5
   1   6  11 1327.59 513.626   4
  -1  -6 -11 1195.12 453.598   5
   1   6  12 15281.1 1186.63   4
  -1  -6 -12 16560.8 1148.94   5
   1   6  12 16963.5 1405.42   6
   1   6  13 40662.6 1996.94   4
  -1  -6 -13 44108.3 2010.90   5
   1   6  13 42709.3 2304.10   6
  -1  -6 -14 617.633 455.273   5
   1   6  14 677.982 562.780   6
   1   6  14 904.734 513.643   4
   1   6  15 5972.58 998.007   6
  -1  -6 -15 5467.24 828.199   5
   1   6  15 5013.17 809.582   4
   1   6  16 8961.59 1247.29   6
   1   6  16 7632.20 986.040   4
   1   6  17 30149.7 2204.46   6
   1   6  17 24782.6 1775.00   4
   1   6  18 22729.7 1957.20   6
   1   6  18 20115.9 1636.43   4
   1   6  19 6624.86 1175.16   6
   1   6  20 148.105 743.075   6
  -1  -7  22 3198.17 880.996   8
  -1  -7  21 1130.52 695.426   8
  -1  -7  21-1003.45 589.292   6
  -1  -7  20 7939.61 1142.93   6
   1   7 -19 83.6043 1014.57   5
  -1  -7  19 549.760 565.613   6
   1   7 -18 15131.2 1788.48   5
  -1  -7  18 16653.9 1455.72   6
   1   7 -17 37104.2 2654.50   5
  -1  -7  17 37536.2 2071.74   6
   1   7 -16-1093.19 745.263   5
  -1  -7  16 267.993 516.539   6
   1   7 -15-435.058 745.855   5
  -1  -7  15-9.70183 511.080   6
   1   7 -14 1388.57 869.375   5
  -1  -7  14 2003.51 611.584   6
  -1  -7  13 35096.4 1862.70   8
   1   7 -13 31477.4 2183.83   5
  -1  -7  13 31975.0 1681.32   6
  -1  -7  12 100473. 3042.11   6
   1   7 -12 100901. 3845.88   5
  -1  -7  12 104067. 3326.44   8
   1   7 -11 38473.5 2223.06   5
  -1  -7  11 43204.3 1980.94   8
   1   7 -10 2723.73 738.688   5
  -1  -7  10 1823.30 595.981   8
   1   7  -9 1202.27 568.154   5
  -1  -7   9 856.734 512.529   8
   1   7  -8 59167.3 2485.43   5
  -1  -7   8 61280.7 2248.89   8
   1   7  -7 82466.4 2872.48   5
   1   7  -7 85892.1 2211.60   6
  -1  -7   7 88815.9 2698.10   8
   1   7  -6 2222.18 328.193   6
  -1  -7   6 1914.53 553.787   8
   1   7  -6 1304.08 589.556   5
   1   7  -5 1733.69 514.946   5
   1   7  -5 2400.54 338.475   6
  -1  -7   5 2915.65 631.567   8
   1   7  -5 2117.16 486.749   1
   1   7  -4 16861.3 980.602   1
   1   7  -4 16309.9 1043.59   5
  -1  -7   4 15537.3 1045.45   8
  -1  -7   3 1183.05 534.054   8
   1   7  -3 849.747 399.666   1
  -1  -7   3 754.574 335.842   5
   1   7  -2 101253. 2494.15   1
  -1  -7   2 103606. 2702.90   8
  -1  -7   2 98401.1 2422.43   5
  -1  -7   1 6307.74 503.336   5
   1   7  -1 4821.59 682.346   3
  -1  -7   1 6895.16 746.196   8
   1   7  -1 5205.73 511.791   1
  -1  -7   0 7365.21 450.924   5
   1   7   0 8972.22 799.686   3
  -1  -7   0 8165.20 714.400   8
   1   7   0 8770.11 569.320   1
  -1  -7  -1 57468.8 1267.63   5
  -1  -7  -1 62350.0 1932.93   8
   1   7   1 65382.7 2062.80   3
   1   7   1 65777.5 1560.79   1
   1   7   2 36780.9 1519.02   3
  -1  -7  -2 37054.3 1455.81   8
  -1  -7  -3 5025.90 625.770   8
   1   7   3 4641.62 600.629   3
  -1  -7  -3 5083.75 332.123   2
  -1  -7  -4 39.2197 415.761   8
   1   7   4 397.319 353.268   3
  -1  -7  -5 34303.0 1460.45   8
   1   7   5 33354.8 1430.94   3
  -1  -7  -6 50890.9 1863.75   8
   1   7   6 54701.9 1897.96   3
   1   7   7 21048.5 1131.63   3
   1   7   7 20193.0 1199.45   4
   1   7   8 1918.19 462.672   4
   1   7   9 8532.56 554.021   5
   1   7   9 9875.10 917.747   4
   1   7  10 31796.3 1655.52   4
   1   7  11 39467.5 1883.03   4
   1   7  12 21467.0 1598.51   6
   1   7  12 19096.9 1372.39   4
   1   7  13 443.076 473.453   4
   1   7  13-175.088 526.274   6
   1   7  14 1273.94 516.619   4
   1   7  14 1917.51 705.654   6
   1   7  15 1971.04 595.676   6
   1   7  15 2328.29 636.768   4
   1   7  16 9924.43 1338.73   6
   1   7  16 8995.43 1089.76   4
   1   7  17 3374.54 887.441   6
   1   7  17 1791.17 576.150   4
   1   7  18 1234.38 753.750   6
   1   7  18 1581.51 596.675   4
   1   7  19 2807.58 802.844   4
   1   7  19 4702.09 1030.59   6
   1   7  20 1465.69 803.662   6
  -1  -8  21-954.554 807.492   8
  -1  -8  20-470.952 721.067   8
  -1  -8  19 45378.3 2518.02   8
  -1  -8  19 42382.3 2328.74   6
   1   8 -18 40327.0 2893.95   5
  -1  -8  18 42815.0 2395.22   8
  -1  -8  18 39973.2 2216.97   6
  -1  -8  17-149.403 619.300   8
  -1  -8  17 1089.92 599.346   6
   1   8 -17-1143.40 865.506   5
  -1  -8  16 5379.94 938.285   8
  -1  -8  16 4768.87 812.211   6
   1   8 -16 5454.14 1143.13   5
  -1  -8  15 539.239 706.289   8
   1   8 -15 1084.43 776.455   5
  -1  -8  14 52232.6 2425.70   8
   1   8 -14 46234.2 2809.49   5
  -1  -8  13 48087.8 2279.54   8
   1   8 -13 47098.0 2719.45   5
  -1  -8  12 638.252 602.218   8
   1   8 -12-504.738 759.522   5
  -1  -8  11 53356.9 2315.13   8
   1   8 -11 50953.9 2623.96   5
  -1  -8  10 4704.65 805.181   8
   1   8 -10 3761.20 787.115   5
  -1  -8   9 5672.24 827.618   8
   1   8  -9 4515.35 869.338   5
  -1  -8   8 13950.5 1113.42   8
   1   8  -8 12909.5 1183.29   5
   1   8  -7 11563.3 699.842   6
  -1  -8   7 11994.0 1002.29   8
   1   8  -7 11927.8 1118.35   5
   1   8  -6 86820.7 2140.97   6
   1   8  -6 87193.0 2898.71   5
  -1  -8   6 89784.9 2741.12   8
   1   8  -5 54793.6 1528.06   6
   1   8  -5 54795.1 2110.77   5
  -1  -8   5 57850.6 2071.91   8
  -1  -8   4 4557.81 667.955   8
  -1  -8   3 306.291 452.505   8
  -1  -8   3 274.322 275.167   5
  -1  -8   2 3312.95 590.243   8
  -1  -8   2 2619.13 400.756   5
  -1  -8   1 48097.0 1738.89   8
   1   8  -1 46736.0 1876.15   3
  -1  -8   1 45781.7 1377.86   5
  -1  -8   0 49479.5 1777.08   8
  -1  -8   0 46711.3 1247.91   5
   1   8   0 49334.5 1886.27   3
  -1  -8  -1-105.624 427.979   8
  -1  -8  -1 389.528 151.069   5
   1   8   1-243.983 423.529   3
   1   8   2 10188.8 853.279   3
  -1  -8  -2 11018.6 831.033   8
   1   8   3 880.987 410.919   3
  -1  -8  -3 908.728 171.467   2
  -1  -8  -3 1359.71 454.293   8
   1   8   4 72085.4 2361.36   3
  -1  -8  -4 74274.3 2291.49   8
   1   8   5 52897.1 1979.24   3
  -1  -8  -5 52583.2 1908.40   8
   1   8   6 1249.07 425.895   3
  -1  -8  -6 456.641 389.953   8
   1   8   7 16478.9 1071.58   3
  -1  -8  -7 16281.1 1084.53   8
   1   8   8 3325.29 603.981   4
   1   8   8 4296.28 611.239   3
   1   8   9 5945.94 760.532   4
   1   8   9 7771.82 763.676   3
   1   8  10 230.107 417.332   4
   1   8  10 350.961 378.779   3
   1   8  11 413.609 421.711   4
   1   8  12 24022.1 1741.41   6
   1   8  12 22496.5 1535.30   4
   1   8  13 14945.2 1415.19   6
   1   8  13 13868.4 1237.90   4
   1   8  14 746.159 607.343   6
   1   8  14 830.573 509.837   4
   1   8  15 323.018 543.311   6
   1   8  15-267.075 456.335   4
   1   8  16 200.387 607.224   6
   1   8  16 325.828 478.418   4
   1   8  17 25515.3 2092.52   6
   1   8  17 17819.0 1570.47   4
   1   8  18 31940.6 2426.89   6
   1   8  18 25547.4 1908.78   4
   1   8  19-374.056 712.580   6
   1   8  19-571.254 518.754   4
  -1  -9  21 110.823 688.002   8
  -1  -9  20 4722.33 942.354   8
  -1  -9  19 4225.11 1003.18   8
  -1  -9  18 9922.93 1246.61   8
  -1  -9  17 29545.7 1977.69   8
   1   9 -17 29384.6 2476.74   5
  -1  -9  16 2365.63 785.816   8
   1   9 -16 2622.42 998.810   5
  -1  -9  15 10095.2 1206.19   8
   1   9 -15 9762.44 1444.69   5
  -1  -9  14-3.11987 656.329   8
   1   9 -14-488.413 860.504   5
  -1  -9  13 25451.3 1743.29   8
   1   9 -13 25281.6 2030.92   5
  -1  -9  12 44410.3 2200.05   8
   1   9 -12 44114.4 2559.50   5
  -1  -9  11 27331.3 1675.25   8
   1   9 -11 25880.2 1936.81   5
  -1  -9  10 761.911 573.110   8
   1   9 -10 1648.65 723.949   5
  -1  -9   9 214.355 599.326   8
   1   9  -9 176.379 554.458   5
  -1  -9   8 31772.0 1696.07   8
   1   9  -8 29082.4 1771.11   5
   1   9  -7 70411.3 1935.63   6
   1   9  -7 74769.5 2804.01   5
  -1  -9   7 74430.2 2621.38   8
   1   9  -6 18558.0 834.897   6
   1   9  -6 18130.4 1292.43   5
  -1  -9   6 18955.1 1271.47   8
   1   9  -5 5652.70 456.797   6
  -1  -9   5 5638.30 716.894   8
  -1  -9   4 14757.5 1080.72   8
  -1  -9   3-155.762 469.187   8
  -1  -9   2 19009.4 1168.05   8
  -1  -9   2 16056.5 846.811   5
   1   9  -1 16352.5 1137.42   3
  -1  -9   1 14439.2 725.464   5
  -1  -9   1 12862.7 979.646   8
   1   9   0 32406.3 1576.08   3
  -1  -9   0 30123.2 953.812   5
  -1  -9   0 30806.3 1450.95   8
   1   9   1 32293.0 1566.14   3
  -1  -9  -1 33954.7 1477.94   8
  -1  -9  -1 29866.1 766.166   5
  -1  -9  -2 141.618 398.618   8
   1   9   2 742.941 416.010   3
  -1  -9  -3 1587.70 245.543   2
   1   9   3 1459.30 457.716   3
  -1  -9  -3 2084.90 476.065   8
   1   9   4-124.293 399.699   3
  -1  -9  -4-146.745 431.983   8
   1   9   5 42215.5 1837.18   3
  -1  -9  -5 41893.2 1754.57   8
   1   9   6 79662.8 2662.17   3
  -1  -9  -6 80085.1 2579.44   8
   1   9   7 17900.8 1212.45   3
  -1  -9  -7 17272.3 1176.25   8
   1   9   8 4570.67 681.161   3
   1   9   8 5380.42 773.230   4
   1   9   9-7.13765 382.296   3
   1   9   9 373.381 452.627   4
   1   9  10 25398.1 1554.75   4
   1   9  10 25063.9 1489.43   3
   1   9  11 42193.2 2236.88   6
   1   9  11 36974.0 1835.95   3
   1   9  11 37488.0 1991.57   4
   1   9  12 7030.24 1004.96   6
   1   9  12 5252.70 763.821   4
   1   9  12 4965.30 710.004   3
   1   9  13-712.152 638.202   6
   1   9  13 52.2998 435.606   4
   1   9  13 237.671 462.535   3
   1   9  14-130.895 660.127   6
   1   9  14 174.058 421.514   4
   1   9  14 904.666 473.479   3
   1   9  15 2818.80 676.301   4
   1   9  15 3340.52 835.230   6
   1   9  16 11877.3 1230.68   4
   1   9  16 12908.3 1481.23   6
   1   9  17 10056.0 1216.74   4
   1   9  17 10202.3 1390.07   6
   1   9  18 4946.96 955.482   4
   1   9  18 5602.72 1111.76   6
   1   9  19 17822.3 1943.21   6
  -1 -10  20 819.610 657.207   8
  -1 -10  19 11287.8 1417.58   8
  -1 -10  18 17672.8 1651.62   8
  -1 -10  17 1254.12 775.268   8
   1  10 -16 4476.66 1140.45   5
  -1 -10  16 4303.42 943.465   8
   1  10 -15 2393.67 977.773   5
  -1 -10  15 2384.30 811.996   8
   1  10 -14 25818.8 2149.44   5
  -1 -10  14 26113.4 1823.67   8
   1  10 -13 7088.16 1188.42   5
  -1 -10  13 8010.23 1126.76   8
   1  10 -12 3114.81 873.506   5
  -1 -10  12 5263.45 955.647   8
   1  10 -11 7631.83 1194.14   5
  -1 -10  11 7488.36 1004.10   8
   1  10 -10-315.159 597.644   5
  -1 -10  10 127.545 573.881   8
   1  10  -9 9285.44 1152.71   5
  -1 -10   9 8433.98 1055.81   8
   1  10  -8 2275.06 752.229   5
  -1 -10   8 854.329 628.431   8
  -1 -10   7 4977.17 796.541   8
   1  10  -6 64702.4 1761.12   6
  -1 -10   6 72696.7 2608.99   8
   1  10  -5 44955.2 1370.00   6
  -1 -10   5 48257.4 2043.79   8
  -1 -10   4 4083.51 711.252   8
  -1 -10   3 8405.74 882.554   8
  -1 -10   2 11434.5 737.271   5
  -1 -10   2 10160.8 926.363   8
  -1 -10   1 107072. 2496.34   5
   1  10  -1 109325. 3374.29   3
  -1 -10   1 115449. 3180.29   8
  -1 -10   0 75140.3 1740.19   5
   1  10   0 73592.2 2631.76   3
  -1 -10   0 77344.7 2491.52   8
   1  10   1 2147.79 542.688   3
  -1 -10  -1 1630.62 541.015   8
  -1 -10  -1 1070.44 139.023   5
   1  10   2 11054.5 1031.94   3
  -1 -10  -2 13768.9 1024.81   8
   1  10   3 6864.75 821.379   3
  -1 -10  -3 4842.12 632.051   8
  -1 -10  -3 5509.06 407.440   2
   1  10   4 38049.4 1849.21   3
  -1 -10  -4 41272.0 1767.56   8
   1  10   5 41160.2 1950.88   3
  -1 -10  -5 43290.1 1821.00   8
  -1 -10  -6 1546.10 610.799   8
   1  10   6 371.671 392.244   3
   1  10   7 19233.7 1316.61   3
  -1 -10  -7 16651.1 1219.53   8
   1  10   8 12662.4 1116.35   3
  -1 -10  -8 13891.4 1131.91   8
   1  10   9 21687.4 1489.97   4
   1  10   9 21901.4 1436.58   3
   1  10  10 11793.9 1125.25   4
   1  10  10 11635.9 1072.52   3
   1  10  11 2108.84 627.433   4
   1  10  11 924.914 399.818   3
   1  10  11 988.543 563.870   6
   1  10  12 19731.5 1408.06   3
   1  10  12 15794.9 1446.60   6
   1  10  12 17330.6 1467.06   4
   1  10  13 12348.5 1256.52   4
   1  10  13 12664.8 1376.05   6
   1  10  13 12552.1 1144.59   3
   1  10  14-25.1003 510.530   6
   1  10  14 1152.36 642.354   4
   1  10  14 636.526 425.677   3
   1  10  15 1460.28 580.797   4
   1  10  15 1735.52 707.419   6
   1  10  16-565.201 653.845   4
   1  10  16-883.208 643.154   6
   1  10  17 27016.7 2222.53   6
   1  10  17 23084.1 1773.31   4
   1  10  18 20617.8 2023.84   6
  -1 -11  19-24.6314 651.031   8
  -1 -11  18 9968.52 1386.72   8
  -1 -11  17 5278.63 1032.46   8
  -1 -11  16 2250.03 826.618   8
  -1 -11  15 761.095 634.802   8
  -1 -11  14 1899.47 843.368   8
  -1 -11  13 30264.5 2001.40   8
  -1 -11  12 15194.6 1461.96   8
  -1 -11  11 2167.29 670.011   8
  -1 -11  10 943.755 698.133   8
  -1 -11   9 5330.52 984.911   8
  -1 -11   8 16329.6 1411.29   8
  -1 -11   7 53406.5 2361.24   8
  -1 -11   6 13333.0 1155.20   8
  -1 -11   5 11572.1 1101.96   8
  -1 -11   4 528.191 542.721   8
  -1 -11   3 25061.4 1457.59   8
  -1 -11   2 63599.8 2435.37   8
  -1 -11   2 66031.0 1953.28   5
   1  11  -1 3715.13 729.942   3
  -1 -11   1 3286.29 378.591   5
  -1 -11   1 2639.46 609.709   8
  -1 -11   0 74795.5 2541.33   8
   1  11   0 74434.0 2775.87   3
  -1 -11  -1 52443.9 2118.97   8
   1  11   1 48967.9 2244.23   3
   1  11   2 2000.05 637.915   3
  -1 -11  -2 2135.69 599.881   8
   1  11   3 6535.52 834.417   3
  -1 -11  -3 5642.16 715.264   8
   1  11   4-172.227 424.705   3
  -1 -11  -4 802.743 445.133   8
   1  11   5 44717.7 2076.12   3
  -1 -11  -5 40990.1 1873.41   8
   1  11   6 46324.0 2201.91   3
  -1 -11  -6 48984.7 2110.53   8
   1  11   7 5531.29 811.101   3
  -1 -11  -7 7352.21 882.234   8
   1  11   8 605.492 451.511   3
  -1 -11  -8 1860.51 670.152   8
   1  11   9 4702.45 810.848   4
   1  11   9 3689.21 689.355   3
   1  11  10 16608.2 1342.39   3
   1  11  10 14275.8 1319.39   4
   1  11  10 14217.5 1317.23   6
   1  11  11 63370.1 2701.77   3
   1  11  11 65705.2 2867.07   4
   1  11  11 64627.1 2912.29   6
   1  11  12 3365.37 782.084   6
   1  11  12 2474.11 634.711   4
   1  11  12 2876.68 713.139   3
   1  11  13 1381.27 623.194   6
   1  11  13 1973.03 585.142   4
   1  11  13 1800.81 556.288   3
   1  11  14 926.878 584.048   6
   1  11  14-110.879 610.950   4
   1  11  15 2511.05 776.169   6
   1  11  15 3408.87 813.259   4
   1  11  16 11810.9 1504.64   6
   1  11  16 9604.99 1176.82   4
   1  11  17 1579.04 790.097   6
   1  11  17 1945.84 628.896   4
   1  11  18 4705.50 1176.65   6
  -1 -12  18 9294.05 1298.01   8
  -1 -12  17-114.250 744.802   8
  -1 -12  16 1443.75 702.295   8
  -1 -12  15 5077.89 1029.09   8
  -1 -12  14 10168.7 1244.88   8
  -1 -12  13 5918.58 1061.57   8
  -1 -12  12 873.279 670.446   8
  -1 -12  11 2668.27 844.181   8
  -1 -12  10 6624.79 1052.44   8
  -1 -12   9 308.205 610.855   8
  -1 -12   8-39.2677 627.307   8
  -1 -12   7 703.704 614.198   8
  -1 -12   6 31340.9 1824.08   8
  -1 -12   5 30621.6 1770.29   8
  -1 -12   4 1186.92 606.577   8
  -1 -12   3 5849.96 862.412   8
  -1 -12   2 13765.9 1175.39   8
  -1 -12   1 84776.7 2868.03   8
   1  12  -1 75704.0 3026.29   3
  -1 -12   0 35827.6 1769.20   8
   1  12   0 32169.6 1893.37   3
   1  12   1 10527.4 1120.97   3
  -1 -12  -1 10190.8 1014.20   8
   1  12   2-491.591 482.896   3
  -1 -12  -2 339.192 526.225   8
  -1 -12  -3 38608.9 1848.96   8
   1  12   3 36993.6 1974.72   3
   1  12   4 9568.64 1043.04   3
  -1 -12  -4 8933.10 922.423   8
  -1 -12  -5 12419.8 1082.00   8
   1  12   5 13545.6 1214.59   3
  -1 -12  -6-122.722 576.699   8
   1  12   6 512.460 458.536   3
  -1 -12  -7 6564.95 894.910   8
   1  12   7 5285.14 852.192   3
  -1 -12  -8 527.331 539.967   8
   1  12   8 536.341 487.569   3
   1  12   9 2587.86 720.165   3
   1  12   9 2231.32 611.693   4
   1  12  10 4152.56 785.496   3
   1  12  10 3426.39 699.106   6
   1  12  10 4652.17 857.151   4
   1  12  11 11048.6 1214.63   6
   1  12  11 10354.8 1155.75   4
   1  12  11 12492.1 1257.42   3
   1  12  12 16248.9 1405.69   3
   1  12  12 14760.4 1413.79   4
   1  12  12 17226.3 1583.14   6
   1  12  13 5610.22 1010.31   6
   1  12  13 5278.14 870.840   4
   1  12  13 4985.96 920.838   3
   1  12  14 937.963 579.017   6
   1  12  14 672.156 528.413   4
   1  12  15 2228.87 716.220   6
   1  12  15 1616.95 596.631   4
   1  12  16 318.634 524.700   6
   1  12  16 562.631 514.791   4
   1  12  17 12080.7 1577.58   6
  -1 -13  17 11948.1 1530.51   8
  -1 -13  16 148.415 671.881   8
  -1 -13  15 2165.62 838.194   8
  -1 -13  14 3110.04 820.045   8
  -1 -13  13 20891.9 1761.31   8
  -1 -13  12 22401.3 1828.80   8
  -1 -13  11 7631.85 1129.95   8
  -1 -13  10 222.166 663.661   8
  -1 -13   9-925.725 705.186   8
  -1 -13   8 15147.0 1427.77   8
  -1 -13   7 24383.7 1706.52   8
  -1 -13   6 19264.0 1516.54   8
  -1 -13   5 3659.85 798.592   8
  -1 -13   4 5664.74 885.977   8
  -1 -13   3 1344.66 597.209   8
  -1 -13   2 25349.2 1618.61   8
  -1 -13   1 577.180 576.488   8
  -1 -13   0 17984.9 1358.78   8
   1  13   0 17675.8 1451.48   3
  -1 -13  -1 10239.4 1038.09   8
   1  13   1 11667.7 1274.10   3
   1  13   2 275.200 510.133   3
  -1 -13  -2 428.053 501.252   8
   1  13   3 1593.35 694.210   3
  -1 -13  -3 1391.61 543.259   8
   1  13   4 816.521 482.132   3
  -1 -13  -4 1542.09 550.338   8
  -1 -13  -5 22681.1 1516.05   8
   1  13   5 21784.5 1637.55   3
  -1 -13  -6 72209.7 2795.45   8
   1  13   6 74434.0 3067.68   3
  -1 -13  -7 4944.86 850.862   8
   1  13   7 6733.68 1008.84   3
  -1 -13  -8 3427.08 761.161   8
   1  13   8 2186.32 617.938   3
   1  13   9 477.183 521.503   3
   1  13   9-266.231 445.754   6
   1  13   9-482.097 489.973   4
   1  13  10 14937.5 1423.92   3
   1  13  10 12886.2 1383.08   4
   1  13  10 13152.4 1290.17   6
   1  13  11 20006.6 1632.62   3
   1  13  11 21507.3 1692.16   4
   1  13  11 21804.5 1746.18   6
   1  13  12 11754.9 1229.83   3
   1  13  12 9549.29 1219.36   4
   1  13  12 9659.35 1245.46   6
   1  13  13 75.7340 534.390   4
   1  13  13 100.921 476.398   6
   1  13  14 4705.21 902.957   4
   1  13  14 4240.94 938.247   6
   1  13  15 88.2685 509.423   4
   1  13  15 361.230 524.859   6
   1  13  16 10459.0 1520.41   6
  -1 -14  15 10479.8 1482.80   8
  -1 -14  14 13577.4 1561.42   8
  -1 -14  13 3386.29 863.188   8
  -1 -14  12 7650.90 1165.59   8
  -1 -14  11 13248.0 1481.66   8
  -1 -14  10 3331.11 974.173   8
  -1 -14   9 3666.09 911.868   8
  -1 -14   8 11987.2 1337.61   8
  -1 -14   7 2672.22 835.787   8
  -1 -14   6 25237.7 1791.21   8
  -1 -14   5 17589.8 1496.00   8
  -1 -14   4 2541.96 761.095   8
  -1 -14   3 585.329 589.048   8
  -1 -14   2 20428.7 1464.42   8
  -1 -14   1 55179.9 2485.06   8
  -1 -14   0 24926.1 1617.65   8
   1  14   0 20556.0 1667.74   3
  -1 -14  -1 111.400 609.236   8
   1  14   1-252.884 578.068   3
  -1 -14  -2 1430.12 518.804   8
   1  14   2 4233.62 864.559   3
   1  14   3 1106.32 649.409   3
  -1 -14  -3 596.801 499.058   8
  -1 -14  -4 18874.1 1400.32   8
   1  14   4 14669.5 1388.36   3
  -1 -14  -5 13938.1 1252.02   8
   1  14   5 14354.5 1393.92   3
   1  14   6 2991.03 742.129   3
  -1 -14  -6 2485.96 714.140   8
   1  14   7 4132.45 809.547   3
  -1 -14  -7 4710.68 842.584   8
   1  14   8-648.427 488.039   6
  -1 -14  -8-343.669 544.207   8
   1  14   8 553.914 485.349   3
   1  14   9 2670.62 613.865   6
  -1 -14  -9 2769.43 669.565   8
   1  14   9 4113.70 857.696   3
   1  14   9 3345.16 785.180   4
   1  14  10 8612.00 1108.22   3
   1  14  10 7891.42 1060.07   6
   1  14  10 7954.19 1088.40   4
   1  14  11 1173.10 593.532   3
   1  14  11 1098.69 607.531   4
   1  14  11 1164.17 585.234   6
   1  14  12 18219.4 1651.70   6
   1  14  12 15504.7 1523.07   4
   1  14  12 14759.5 1458.21   3
   1  14  13 5680.87 945.735   4
   1  14  13 5246.18 1008.83   6
   1  14  14 548.793 538.204   4
   1  14  14-50.2848 463.047   6
   1  14  15-383.011 517.284   4
   1  14  15 654.239 600.885   6
  -1 -15  14 2999.81 979.678   8
  -1 -15  13 20513.6 1877.30   8
  -1 -15  12 22151.0 1958.16   8
  -1 -15  11 275.276 606.095   8
  -1 -15  10 3355.95 894.424   8
  -1 -15   9 216.977 639.061   8
  -1 -15   8 17315.4 1598.56   8
  -1 -15   7 12161.7 1381.53   8
  -1 -15   6 7293.95 1130.65   8
  -1 -15   5 1413.21 668.911   8
  -1 -15   4 5829.99 1010.13   8
  -1 -15   3 7443.46 1069.50   8
  -1 -15   2 5725.80 912.770   8
  -1 -15   1-200.831 574.880   8
  -1 -15   0 13197.9 1311.90   8
  -1 -15  -1 12923.7 1258.91   8
   1  15   1 10704.2 1284.75   3
  -1 -15  -2 1790.87 691.644   8
   1  15   2 243.655 533.512   3
  -1 -15  -3-1042.51 642.349   8
   1  15   3 215.995 547.190   3
   1  15   4 1519.50 657.099   3
  -1 -15  -4 3333.63 779.015   8
   1  15   5 9730.06 1268.51   3
  -1 -15  -5 8026.47 1037.49   8
  -1 -15  -6 22257.9 1609.09   8
   1  15   6 23289.2 1852.62   3
  -1 -15  -7 1179.58 622.750   8
   1  15   7 940.257 547.225   3
  -1 -15  -8 1786.55 694.672   8
   1  15   8 2347.66 728.189   3
   1  15   9 801.922 494.863   3
   1  15   9 1579.92 686.406   4
   1  15  10 13577.5 1457.61   3
   1  15  10 15560.8 1580.89   4
   1  15  11 18966.8 1711.93   3
   1  15  11 18627.4 1685.41   4
   1  15  12 531.651 551.691   4
   1  15  13 3954.11 858.064   4
   1  15  14 766.072 498.269   6
   1  15  14 1899.27 698.741   4
   1  15  15 3733.80 928.971   6
  -1 -16  12 2918.62 866.278   8
  -1 -16  11 7507.61 1278.48   8
  -1 -16  10 1500.40 756.357   8
  -1 -16   9 9360.84 1254.35   8
  -1 -16   8 1208.54 675.294   8
  -1 -16   7 13656.7 1470.25   8
  -1 -16   6 14846.3 1477.70   8
  -1 -16   5 8273.36 1145.60   8
  -1 -16   4 548.849 601.372   8
  -1 -16   3-438.343 578.094   8
  -1 -16   2 9749.82 1171.06   8
  -1 -16   1 35647.6 2130.49   8
  -1 -16   0 4571.41 835.506   8
  -1 -16  -1 620.148 587.714   8
  -1 -16  -2-963.339 656.987   8
   1  16   2-373.178 547.930   3
  -1 -16  -3 1286.85 581.843   8
   1  16   3 1672.78 689.044   3
  -1 -16  -4 7032.62 992.702   8
   1  16   4 6185.41 1147.50   3
  -1 -16  -5 8980.70 1096.68   8
   1  16   5 8262.17 1218.19   3
   1  16   6-423.778 625.926   3
  -1 -16  -6-301.872 523.760   8
   1  16   7 6085.22 1079.39   3
   1  16   8 1182.53 714.379   3
   1  16   9 2599.03 704.393   4
   1  16   9 2854.69 903.769   3
   1  16  10 1341.54 670.826   4
   1  16  10 1562.66 774.843   3
   1  16  11 1219.57 557.044   4
   1  16  11 1688.81 659.084   3
   1  16  12 9184.53 1247.42   4
   1  16  13 5526.04 993.161   4
  -1 -17  10 2.29473 711.897   8
  -1 -17   9 8080.68 1239.79   8
  -1 -17   8 16159.4 1632.71   8
  -1 -17   7 16833.5 1632.57   8
  -1 -17   6 2092.88 887.586   8
  -1 -17   5 6069.53 1054.87   8
  -1 -17   4 484.252 561.398   8
  -1 -17   3 6273.54 1036.97   8
  -1 -17   2 6519.06 1024.96   8
  -1 -17   1 1096.25 628.819   8
  -1 -17   0 8414.94 1138.40   8
  -1 -17  -1 5076.35 930.014   8
  -1 -17  -2 1334.47 623.566   8
  -1 -17  -3 2045.76 621.134   8
   1  17   3 631.985 711.302   3
  -1 -17  -4-350.002 547.928   8
   1  17   4 157.148 583.736   3
  -1 -17  -5 7609.26 1063.44   8
   1  17   5 8732.98 1316.71   3
   1  17   6 11730.0 1464.99   3
   1  17   7 4116.77 943.482   3
   1  17   8 783.167 643.858   3
   1  17   9-64.1363 542.935   3
   1  17   9-354.045 458.314   4
   1  17  10 10111.9 1362.47   3
   1  17  10 7683.71 1175.37   4
   1  17  11 4934.33 1004.00   4
  -1 -18   8-831.585 726.022   8
  -1 -18   7 12420.8 1485.20   8
  -1 -18   6 20758.8 1895.65   8
  -1 -18   5 267.676 593.409   8
  -1 -18   4 3799.10 933.718   8
  -1 -18   3 2953.88 817.797   8
  -1 -18   2 10915.1 1309.78   8
  -1 -18   1 9970.62 1274.05   8
  -1 -18   0 4452.54 959.391   8
  -1 -18  -1-727.534 599.685   8
  -1 -18  -2-188.450 585.506   8
  -1 -18  -3 2149.13 687.802   8
   1  18   4 9761.37 1418.63   3
   1  18   5 4165.41 962.171   3
   1  18   6 640.149 680.529   3
   1  18   7 23750.8 2121.48   3
   1  18   8 636.934 688.431   3
  -1 -19   5 5395.35 1065.54   8
  -1 -19   4-384.543 572.042   8
  -1 -19   3 751.452 664.858   8
  -1 -19   2 2125.59 798.453   8
  -1 -19   1 1295.38 801.147   8
  -1 -19   0 5839.45 1055.13   8
  -1 -19  -1 2059.65 735.772   8
  -1 -20   0-373.871 666.354   8
   2 -20   4-472.221 643.241   8
   2 -19   2 8289.99 1176.05   8
   2 -19   3 1644.91 656.310   8
   2 -19   4 3025.51 836.885   8
   2 -19   5 3733.75 981.086   8
   2 -19   6-191.887 710.689   8
  -2  18   7 8049.37 1279.57   3
  -2  18   6 2201.76 923.868   3
  -2  18   5 3626.88 1029.79   3
  -2  18   4 17979.8 1874.72   3
  -2  18   3 1199.21 720.232   3
  -2  18   2-117.757 685.574   3
  -2  18   1 858.870 672.543   3
  -2  18   0 5581.31 1032.85   3
   2 -18   0 7371.91 1039.47   8
  -2  18  -1 17799.0 1782.82   3
   2 -18   1 22087.2 1688.58   8
   2 -18   2 8120.69 1062.78   8
   2 -18   3-758.417 703.194   8
   2 -18   4 2580.43 792.860   8
   2 -18   5 4028.80 938.729   8
   2 -18   6 16698.4 1639.31   8
   2 -18   7 5272.95 1071.17   8
   2 -18   8 3443.05 912.055   8
   2 -18   9 3284.81 945.413   8
  -2  17  11 14491.7 1754.85   3
  -2  17  10 7980.34 1246.34   3
  -2  17   9-1040.61 667.108   3
  -2  17   8-537.111 670.867   3
  -2  17   7 8715.15 1333.79   3
  -2  17   6 10431.0 1426.39   3
  -2  17   5 7036.77 1187.33   3
  -2  17   4 133.194 552.955   3
  -2  17   3 5210.01 1064.27   3
   2 -17  -2 937.738 603.327   8
  -2  17   2 117.631 611.506   3
  -2  17   1 7024.87 1157.42   3
   2 -17  -1 8499.77 1055.99   8
  -2  17   0 5727.22 1093.15   3
   2 -17   0 5265.52 848.217   8
  -2  17  -1 60.7308 562.362   3
   2 -17   1-625.431 610.874   8
  -2  17  -2 10805.2 1427.22   3
   2 -17   2 9177.27 1161.66   8
   2 -17   3 1182.33 595.931   8
   2 -17   4 1393.10 707.771   8
   2 -17   5 4693.53 944.681   8
   2 -17   6 5186.90 992.080   8
   2 -17   7 36895.0 2382.79   8
   2 -17   8 4862.87 1035.56   8
   2 -17   9 1614.74 880.484   8
   2 -17  10 9.00643 711.218   8
  -2  16  14-351.975 546.153   3
  -2  16  13 6111.91 1069.85   3
  -2  16  12 9876.21 1367.63   3
  -2  16  11-71.3009 578.313   3
  -2  16  10 2733.78 833.383   3
  -2  16   9 3588.90 914.334   3
  -2  16   8 71.4848 560.514   3
  -2  16   7 6259.45 1080.01   3
  -2  16   6 439.383 609.407   3
  -2  16   5 3739.21 966.540   3
  -2  16   4 24508.9 1949.73   3
   2 -16  -3 1451.75 590.038   8
  -2  16   3 358.572 573.359   3
   2 -16  -2 2343.76 611.474   8
  -2  16   2 1538.34 781.719   3
   2 -16  -1 1395.28 592.407   8
  -2  16   1-764.628 634.882   3
  -2  16   0 16551.7 1601.37   3
   2 -16   0 14241.7 1268.76   8
  -2  16  -1 47197.1 2708.64   3
   2 -16   1 50735.6 2403.18   8
  -2  16  -2 7886.74 1218.09   3
   2 -16   2 6440.43 919.994   8
   2 -16   3 474.316 531.571   8
   2 -16   4-641.464 621.575   8
   2 -16   5 10450.4 1229.91   8
   2 -16   6 15071.8 1440.04   8
   2 -16   7 962.448 650.204   8
   2 -16   8-192.279 649.439   8
   2 -16   9 873.386 747.064   8
   2 -16  10 1412.49 867.117   8
   2 -16  11 6214.66 1193.56   8
   2 -16  12 2910.76 849.315   8
  -2  16 -13 3850.77 1149.57   5
  -2  16 -14 15649.9 1881.92   5
  -2  16 -15 5553.39 1282.30   5
  -2  15  15 4079.40 910.948   3
  -2  15  14 1284.99 572.400   3
  -2  15  13 1278.91 774.744   3
  -2  15  12 4739.43 1000.81   3
  -2  15  11 27798.1 2098.72   3
  -2  15  11 22822.2 1736.98   4
  -2  15  10 10050.1 1313.94   3
  -2  15   9 142.932 659.996   3
  -2  15   8-201.144 578.235   3
  -2  15   7 2095.26 774.838   3
  -2  15   6 48774.4 2722.13   3
  -2  15   5 8151.05 1223.03   3
   2 -15  -5 6787.65 861.339   8
  -2  15   4 1660.15 740.712   3
   2 -15  -4 887.583 513.849   8
  -2  15   3 848.548 645.661   3
   2 -15  -3 402.793 459.002   8
  -2  15   2 597.199 566.077   3
   2 -15  -2-478.318 459.322   8
  -2  15   1 20160.7 1696.76   3
   2 -15  -1 20237.7 1422.28   8
  -2  15   0 27452.4 1960.87   3
   2 -15   0 24299.8 1588.85   8
  -2  15  -1 4979.96 990.700   3
   2 -15   1 4152.88 788.875   8
  -2  15  -2 31948.7 2105.59   3
   2 -15   2 29550.0 1819.89   8
   2 -15   3 4250.44 799.344   8
  -2  15  -3 5146.56 1001.57   3
   2 -15   4 3677.03 807.296   8
   2 -15   5-969.097 663.946   8
   2 -15   6 10088.3 1234.44   8
   2 -15   7 15643.1 1494.94   8
  -2  15  -8 13829.0 1488.44   5
   2 -15   8 14857.3 1469.73   8
  -2  15  -9 1962.68 792.415   5
   2 -15   9 812.625 642.338   8
  -2  15 -10 1675.45 752.107   5
   2 -15  10 847.961 737.777   8
  -2  15 -11 1012.54 744.418   5
   2 -15  11 42.5797 647.030   8
  -2  15 -12 10955.9 1521.41   5
   2 -15  12 13110.2 1507.12   8
  -2  15 -13 18234.1 1998.72   5
   2 -15  13 18027.5 1786.22   8
   2 -15  14 3441.51 1047.66   8
  -2  15 -14 1698.97 888.056   5
  -2  15 -15 3315.48 1088.08   5
  -2  15 -16 192.119 792.745   5
  -2  14  17 20141.6 1931.71   6
  -2  14  16 666.177 665.790   6
  -2  14  16 1434.48 666.051   3
  -2  14  15 1019.85 637.343   6
  -2  14  15 977.213 562.746   3
  -2  14  14 374.337 454.836   6
  -2  14  14-70.0195 518.012   3
  -2  14  13 4498.13 873.428   6
  -2  14  13 4363.26 926.190   3
  -2  14  12 23086.1 1860.22   3
  -2  14  12 20379.8 1688.15   6
  -2  14  12 18733.9 1554.89   4
  -2  14  11 159.860 432.004   4
  -2  14  11-573.387 544.532   6
  -2  14  11-387.773 609.427   3
  -2  14  10 10414.7 1107.30   6
  -2  14  10 9347.01 1233.71   3
  -2  14   9 9651.47 1245.28   3
  -2  14   8-248.430 509.093   3
  -2  14   7 27640.6 1958.18   3
   2 -14  -6-192.394 490.741   8
  -2  14   6-466.742 576.486   3
   2 -14  -5 33611.2 1672.28   8
  -2  14   5 34757.6 2198.49   3
   2 -14  -4 26509.1 1502.94   8
  -2  14   4 24488.3 1868.25   3
   2 -14  -3 1812.47 512.675   8
  -2  14   3 2156.14 647.941   3
   2 -14  -2 12739.0 1076.98   8
  -2  14   2 11739.7 1257.00   3
  -2  14   1 293.922 556.311   3
   2 -14  -1 738.075 526.055   8
  -2  14   0 54737.3 2666.55   3
   2 -14   0 51296.9 2175.60   8
  -2  14  -1 51139.6 2645.16   3
   2 -14   1 54520.7 2306.02   8
   2 -14   2 18416.6 1393.26   8
  -2  14  -2 16149.9 1496.91   3
  -2  14  -3 5341.32 937.691   3
   2 -14   3 3717.44 711.814   8
   2 -14   4 2181.77 683.915   8
  -2  14  -5 13747.6 1279.15   5
   2 -14   5 14904.4 1342.49   8
  -2  14  -6 29312.5 1882.49   5
   2 -14   6 29957.5 1872.71   8
   2 -14   7 1988.91 708.311   8
  -2  14  -7 2925.20 806.359   5
   2 -14   8 2754.97 829.373   8
  -2  14  -8 1768.10 633.806   5
   2 -14   9 4241.72 966.340   8
  -2  14  -9 3595.51 846.422   5
   2 -14  10-192.356 633.308   8
  -2  14 -10-39.0335 576.450   5
   2 -14  11 9470.41 1292.31   8
  -2  14 -11 8116.72 1347.34   5
   2 -14  12 3530.93 839.364   8
  -2  14 -12 3226.27 986.999   5
   2 -14  13 7568.41 1211.62   8
  -2  14 -13 5790.51 1145.29   5
   2 -14  14 22409.5 1952.21   8
  -2  14 -14 16949.2 1947.62   5
   2 -14  15 5987.66 1200.54   8
  -2  14 -15 5083.98 1231.44   5
  -2  14 -16 602.085 799.762   5
  -2  13  18 2517.11 846.334   6
  -2  13  17 5871.42 1142.70   6
  -2  13  16 11339.5 1393.83   6
  -2  13  16 12660.6 1408.65   3
  -2  13  15 486.683 565.245   6
  -2  13  15 1845.05 672.000   3
  -2  13  14 2864.48 789.164   6
  -2  13  14 2666.43 813.151   3
  -2  13  13 2119.24 700.070   6
  -2  13  13 2019.13 682.671   3
  -2  13  12 12558.1 1324.89   3
  -2  13  12 16164.1 1459.92   6
  -2  13  12 12693.0 1231.54   4
  -2  13  11 30644.1 2031.65   3
  -2  13  11 25050.0 1775.03   6
  -2  13  11 25829.2 1705.43   4
  -2  13  10 16169.4 1358.16   6
  -2  13  10 15920.8 1528.05   3
  -2  13   9 1869.36 612.163   6
  -2  13   9 1224.87 622.830   3
  -2  13   8 4576.48 750.606   6
  -2  13   8 5528.78 988.980   3
   2 -13  -7 5707.96 730.298   8
  -2  13   7 5080.22 936.172   3
  -2  13   7 6394.87 745.888   6
   2 -13  -6 118900. 3361.90   8
  -2  13   6 115470. 3403.14   6
  -2  13   6 128034. 4238.87   3
   2 -13  -5 8735.29 884.765   8
  -2  13   5 7079.78 1001.49   3
  -2  13   5 7682.84 741.573   6
   2 -13  -4 1651.65 504.375   8
  -2  13   4 423.988 507.960   3
   2 -13  -3 6464.52 748.841   8
  -2  13   3 6812.30 969.890   3
  -2  13   2 3460.52 760.349   3
   2 -13  -2 4599.88 725.800   8
  -2  13   1 9036.53 1107.55   3
   2 -13  -1 9942.81 898.650   8
  -2  13   0-947.590 705.670   3
   2 -13   0 1185.69 607.358   8
  -2  13  -1-269.058 588.720   3
   2 -13   1-687.311 533.589   8
  -2  13  -2 8136.52 830.503   5
   2 -13   2 8948.30 951.503   8
  -2  13  -2 8479.03 1072.34   3
  -2  13  -3 6933.22 959.935   3
  -2  13  -3 6051.86 805.181   5
   2 -13   3 6824.85 922.525   8
   2 -13   4 16449.9 1327.67   8
  -2  13  -4 15081.5 1371.25   3
  -2  13  -4 17356.8 1307.34   5
  -2  13  -5 281.790 465.680   5
   2 -13   5-1071.55 629.918   8
  -2  13  -6 9007.28 1122.08   5
   2 -13   6 11369.3 1206.77   8
  -2  13  -7 36104.7 2174.71   5
   2 -13   7 35008.4 2006.99   8
  -2  13  -8 23750.1 1797.53   5
   2 -13   8 24069.0 1703.56   8
   2 -13   9 510.823 791.130   8
  -2  13  -9 631.396 573.361   5
   2 -13  10 1374.90 744.146   8
  -2  13 -10-1142.13 819.437   5
   2 -13  11 3387.85 819.436   8
  -2  13 -11 2405.02 919.386   5
  -2  13 -12 49116.4 2974.78   5
   2 -13  12 52602.1 2727.67   8
   2 -13  13 14018.7 1467.23   8
  -2  13 -13 12292.3 1610.40   5
   2 -13  14 1613.75 770.958   8
  -2  13 -14 1188.22 831.623   5
   2 -13  15 6634.94 1205.92   8
  -2  13 -15 5400.27 1216.34   5
   2 -13  16-435.478 645.076   8
  -2  13 -16 1573.44 962.206   5
  -2  13 -17 27932.3 2648.08   5
  -2  12  18 12559.0 1610.73   6
  -2  12  17 12890.3 1534.17   6
  -2  12  16 1738.81 737.785   6
  -2  12  15 893.798 491.753   6
  -2  12  14-321.675 553.864   6
  -2  12  13 10134.9 1205.71   6
  -2  12  13 9778.46 1180.44   3
  -2  12  13 9636.29 1044.41   4
  -2  12  12 11961.8 1257.16   6
  -2  12  12 12358.9 1146.60   4
  -2  12  12 12699.1 1295.67   3
  -2  12  11 2938.78 804.327   3
  -2  12  11 4278.04 752.629   4
  -2  12  11 3770.83 726.613   6
  -2  12  10-16.4506 564.713   3
  -2  12  10 183.769 406.564   6
  -2  12   9 14699.0 1239.44   6
  -2  12   9 13765.8 1351.74   3
   2 -12  -8 17.5083 417.009   8
  -2  12   8 830.286 445.559   6
  -2  12   8 350.021 517.975   3
   2 -12  -7 19657.9 1186.92   8
  -2  12   7 20603.3 1340.96   6
  -2  12   7 21810.5 1603.64   3
   2 -12  -6 383.552 428.790   8
  -2  12   6 889.439 382.791   6
  -2  12   6 354.979 585.989   3
  -2  12   5 39724.5 1676.04   6
  -2  12   5 43761.1 2233.86   3
   2 -12  -5 39679.4 1669.78   8
  -2  12   4 12537.8 854.886   6
  -2  12   4 14902.2 1337.20   3
   2 -12  -4 13790.1 1010.69   8
   2 -12  -3 16110.0 1083.40   8
  -2  12   3 15139.1 878.554   6
  -2  12   3 18022.5 1419.93   3
   2 -12  -2-514.909 423.236   8
  -2  12   2 195.642 239.605   6
  -2  12   2-1079.01 600.786   3
   2 -12  -1 352.774 422.716   8
  -2  12   1 494.442 278.847   5
  -2  12   1 921.687 239.649   6
  -2  12   1 147.877 518.586   3
  -2  12   0 25782.7 1161.80   5
  -2  12   0 26227.3 1700.48   3
   2 -12   0 30535.6 1517.22   8
  -2  12  -1 48798.5 1834.17   5
   2 -12   1 53122.1 2105.18   8
  -2  12  -1 51185.0 2371.26   3
   2 -12   2 5153.22 760.122   8
  -2  12  -2 4055.45 653.799   5
  -2  12  -2 4538.77 809.965   3
  -2  12  -3 2557.72 581.035   5
   2 -12   3 1968.32 585.705   8
  -2  12  -3 986.605 603.456   3
  -2  12  -4-803.676 548.262   5
  -2  12  -4 321.989 550.324   3
   2 -12   4 513.249 593.895   8
  -2  12  -5 11667.9 1151.98   5
   2 -12   5 11828.9 1185.72   8
  -2  12  -6 31502.9 1863.91   5
   2 -12   6 30986.4 1804.30   8
   2 -12   7 14566.4 1304.29   8
  -2  12  -7 14806.9 1355.77   5
   2 -12   8 5645.49 945.561   8
  -2  12  -8 4416.98 894.013   5
   2 -12   9 9449.69 1159.38   8
  -2  12  -9 8607.07 1222.96   5
   2 -12  10 5817.60 945.095   8
  -2  12 -10 5436.25 1027.88   5
   2 -12  11 10854.6 1212.95   8
  -2  12 -11 9991.50 1346.45   5
   2 -12  12-61.5513 612.990   8
  -2  12 -12 542.106 717.035   5
   2 -12  13 11883.2 1356.70   8
  -2  12 -13 9210.89 1408.71   5
   2 -12  14 25908.8 1889.68   8
  -2  12 -14 24555.9 2192.88   5
   2 -12  15 4236.54 958.681   8
  -2  12 -15 3255.57 980.282   5
   2 -12  16 3139.91 888.118   8
  -2  12 -16 2085.27 798.433   5
   2 -12  17-141.639 691.608   8
  -2  12 -17 193.481 716.301   5
  -2  12 -18 13545.6 1840.27   5
  -2  11  19 3819.01 1098.75   6
  -2  11  18-816.638 713.691   6
  -2  11  17 1331.41 657.072   6
  -2  11  16 14422.8 1572.73   6
  -2  11  15 1751.97 751.131   6
  -2  11  14 768.771 479.365   6
  -2  11  14-37.0322 369.259   4
  -2  11  13-478.767 478.379   6
  -2  11  13 175.364 401.171   4
  -2  11  12 23721.0 1714.56   6
  -2  11  12 21676.2 1464.53   4
  -2  11  11 28045.4 1791.45   6
  -2  11  11 28135.1 1645.72   4
  -2  11  10 2798.45 598.197   4
  -2  11  10 2655.49 568.736   6
  -2  11   9 1353.45 599.177   3
  -2  11   9 953.404 460.369   6
  -2  11   8 205.432 575.767   3
   2 -11  -8 523.757 393.333   8
  -2  11   8 417.937 496.519   6
  -2  11   7 31228.1 1808.79   3
   2 -11  -7 29724.0 1384.49   8
  -2  11   7 29812.2 1573.18   6
  -2  11   6 39377.0 2054.93   3
   2 -11  -6 34768.9 1494.05   8
  -2  11   6 33498.6 1580.48   6
  -2  11   5 15551.2 1002.07   6
   2 -11  -5 15905.8 999.379   8
   2 -11  -4 647.547 421.654   8
  -2  11   4 1136.05 557.001   3
  -2  11   4 727.366 359.742   6
  -2  11   3 13517.0 1179.76   3
  -2  11   3 11075.2 737.449   6
   2 -11  -3 11130.4 672.123   1
   2 -11  -3 13237.2 907.218   8
   2 -11  -2 13381.7 930.832   8
  -2  11   2 10872.4 541.786   5
  -2  11   2 12163.0 705.400   6
  -2  11   2 10033.0 1067.38   3
  -2  11   1 33989.2 1185.17   5
  -2  11   1 36441.4 1879.56   3
   2 -11  -1 32094.0 1489.09   8
  -2  11   1 31923.7 1057.42   6
  -2  11   0 3946.39 719.139   3
  -2  11   0 3721.64 278.350   6
   2 -11   0 3316.66 590.253   8
  -2  11   0 2971.71 430.421   5
  -2  11  -1 3543.22 524.940   5
   2 -11   1 2775.25 553.175   8
  -2  11  -1 3857.84 696.253   3
  -2  11  -2 20888.9 1208.91   5
   2 -11   2 20477.3 1287.62   8
  -2  11  -2 20291.1 1418.99   3
  -2  11  -3 23175.1 1354.12   5
  -2  11  -3 24806.2 1578.45   3
   2 -11   3 24106.2 1383.35   8
   2 -11   4 7800.06 865.715   8
  -2  11  -4 7022.76 911.414   3
  -2  11  -4 8720.88 914.735   5
   2 -11   5 2291.22 645.037   8
  -2  11  -5 2808.61 631.460   5
   2 -11   6 16553.4 1303.03   8
  -2  11  -6 15197.8 1278.49   5
   2 -11   7 63163.8 2591.66   8
  -2  11  -7 63743.0 2722.53   5
   2 -11   8 37061.0 1955.25   8
  -2  11  -8 34331.0 2094.56   5
   2 -11   9 221.749 584.333   8
  -2  11  -9-805.898 679.174   5
   2 -11  10 526.121 669.316   8
  -2  11 -10-539.361 701.094   5
   2 -11  11 6739.40 1047.27   8
  -2  11 -11 5586.84 1098.35   5
   2 -11  12 42043.3 2312.89   8
  -2  11 -12 40024.6 2604.18   5
   2 -11  13 20042.1 1647.82   8
  -2  11 -13 19348.4 1949.59   5
   2 -11  14-948.700 808.668   8
  -2  11 -14-1230.10 814.167   5
   2 -11  15 1682.13 815.143   8
  -2  11 -15 3884.21 1154.49   5
   2 -11  16 1956.58 833.625   8
  -2  11 -16-1397.26 862.614   5
   2 -11  17 11700.4 1421.47   8
  -2  11 -17 10949.9 1661.76   5
   2 -11  18 17199.1 1685.22   8
  -2  11 -18 15287.3 1918.90   5
  -2  10  19 5680.95 1135.53   6
  -2  10  18 21694.0 1971.82   6
  -2  10  17 16354.4 1708.90   6
  -2  10  16 37.2919 534.284   6
  -2  10  15 168.203 347.132   4
  -2  10  15 371.577 515.022   6
  -2  10  14 1874.01 561.915   4
  -2  10  14 1580.72 696.962   6
   2 -10 -13 19713.2 1361.13   7
  -2  10  13 20908.1 1373.41   4
  -2  10  13 22290.1 1753.06   6
   2 -10 -12 13476.1 1172.92   7
  -2  10  12 13307.9 1121.23   4
  -2  10  12 15846.9 1419.72   6
  -2  10  11 545.983 416.771   4
  -2  10  11 58.2405 445.688   6
   2 -10 -11-984.646 540.112   7
  -2  10  10 7146.28 803.840   4
   2 -10 -10 6503.86 888.735   7
  -2  10  10 6582.95 895.123   6
   2 -10  -9 345.112 532.246   7
  -2  10   9 318.002 412.423   6
   2 -10  -8 5937.01 871.504   7
   2 -10  -8 5408.90 619.802   8
  -2  10   8 5652.12 764.791   6
   2 -10  -7 1636.33 609.026   7
  -2  10   7 868.604 415.602   6
   2 -10  -7 1417.54 417.231   8
  -2  10   6 3014.45 533.056   6
  -2  10   6 3035.88 659.827   3
   2 -10  -6 3526.13 525.248   8
  -2  10   5 85328.0 3012.12   3
   2 -10  -5 88139.0 2446.85   8
  -2  10   5 90165.2 2596.62   6
   2 -10  -4 18491.1 742.556   1
  -2  10   4 20940.2 1407.50   3
  -2  10   4 21540.4 1068.04   6
   2 -10  -4 18854.4 1017.33   8
   2 -10  -3-314.571 330.396   8
   2 -10  -3 264.829 169.369   1
  -2  10   3-48.2291 247.224   6
  -2  10   3 71.8258 107.452   5
  -2  10   3-141.150 459.952   3
  -2  10   2 550.605 249.391   6
  -2  10   2 131.956 173.710   5
  -2  10   2-33.8373 420.367   3
   2 -10  -2-134.009 366.014   8
   2 -10  -1 37188.7 1478.93   8
  -2  10   1 34003.4 1761.75   3
  -2  10   1 35077.0 1090.84   6
  -2  10   1 35007.2 1190.63   5
  -2  10   0 17429.0 1283.40   3
   2 -10   0 18300.0 1060.74   8
  -2  10   0 17702.8 591.172   6
  -2  10   0 17396.5 913.713   5
   2 -10   1 46501.8 1493.85   5
   2 -10   1 45032.4 1774.98   8
  -2  10  -1 42683.0 1969.12   3
  -2  10  -1 47505.9 1681.49   5
   2 -10   2 9679.91 862.154   8
  -2  10  -2 10035.6 828.259   5
  -2  10  -2 9900.85 937.602   3
   2 -10   3 540.411 496.153   8
  -2  10  -3 139.062 393.317   5
  -2  10  -3 172.716 447.912   3
   2 -10   4 6328.56 780.189   8
  -2  10  -4 7660.21 864.292   3
  -2  10  -4 7272.33 816.582   5
   2 -10   5 46279.1 1993.30   8
  -2  10  -5 42181.0 1972.77   5
   2 -10   6 43257.6 1950.25   8
  -2  10  -6 42845.9 2058.22   5
   2 -10   7 13981.5 1170.38   8
  -2  10  -7 12196.1 1243.31   5
   2 -10   8 4006.35 818.766   8
  -2  10  -8 5267.30 892.728   5
   2 -10   9 13635.1 1258.22   8
  -2  10  -9 12662.3 1321.67   5
  -2  10 -10 2974.75 907.180   5
   2 -10  10 1310.70 704.116   8
  -2  10 -11 15320.8 1562.08   5
  -2  10 -12-517.089 686.249   5
  -2  10 -13 34149.8 2416.78   5
  -2  10 -14 13979.4 1653.72   5
  -2  10 -15-112.337 714.631   5
  -2  10 -16 1569.00 817.195   5
  -2  10 -17 1730.90 902.084   5
  -2  10 -18 9641.41 1605.31   5
  -2  10 -19 21557.6 2270.21   5
  -2   9  20 5206.92 1115.18   6
  -2   9  19 19915.3 1884.14   6
  -2   9  18-828.800 697.242   6
  -2   9  17 21570.1 1866.15   6
  -2   9  16 19770.7 1766.82   6
  -2   9  15 887.615 395.121   4
  -2   9  15 556.600 538.943   6
  -2   9  14 3890.22 873.846   6
  -2   9  14 2580.94 576.936   4
   2  -9 -14 4340.57 724.286   7
  -2   9  13 981.134 538.081   6
  -2   9  13 373.371 393.824   4
   2  -9 -13 653.633 517.098   7
  -2   9  12 15671.5 1358.38   6
  -2   9  12 15863.0 1164.53   4
   2  -9 -12 15965.5 1178.44   7
  -2   9  11 44775.1 2250.25   6
  -2   9  11 47694.3 1985.12   4
   2  -9 -11 45864.7 2040.94   7
  -2   9  10 22580.8 1473.26   6
  -2   9  10 21877.5 1297.74   4
   2  -9 -10 19538.2 1334.92   7
  -2   9   9-59.3141 385.892   6
   2  -9  -9 416.081 484.085   7
  -2   9   8 816.294 416.576   6
  -2   9   8 559.022 120.676   5
   2  -9  -8 853.236 535.616   7
   2  -9  -7 34310.3 1725.63   7
   2  -9  -7 33888.5 1335.89   8
  -2   9   7 33142.4 1584.90   6
   2  -9  -6 46710.2 2001.34   7
   2  -9  -6 43586.4 1527.57   8
  -2   9   6 44637.1 1771.96   6
   2  -9  -5 44885.5 2008.65   7
  -2   9   5 48367.8 1740.08   6
   2  -9  -5 44569.2 1074.21   1
   2  -9  -5 47632.3 1572.56   8
   2  -9  -4 4522.14 500.746   8
  -2   9   4 5540.30 717.125   3
  -2   9   4 5372.45 538.358   6
   2  -9  -4 4975.85 726.373   7
   2  -9  -4 5711.29 379.126   1
  -2   9   3 789.997 457.134   3
  -2   9   3 841.228 169.684   5
   2  -9  -3 960.343 228.797   1
   2  -9  -3 1162.46 325.272   8
  -2   9   3 943.071 283.864   6
  -2   9   2 4299.98 675.465   3
   2  -9  -2 3479.59 480.875   8
  -2   9   2 3427.52 316.270   5
   2  -9  -2 3915.73 396.187   1
  -2   9   2 3891.38 390.448   6
   2  -9  -1 13873.5 860.596   8
  -2   9   1 11235.7 950.479   3
  -2   9   1 12722.7 650.332   5
  -2   9   1 13816.5 612.208   6
   2  -9   0 8509.52 709.928   8
  -2   9   0 9520.81 401.937   6
  -2   9   0 9865.03 653.275   5
  -2   9   0 8813.52 893.841   3
  -2   9  -1 35325.2 1666.85   3
   2  -9   1 32406.3 1403.57   8
  -2   9  -1 33289.0 1337.43   5
   2  -9   1 34529.0 1221.34   5
  -2   9  -2 1105.73 471.573   3
  -2   9  -2 1690.64 426.605   5
   2  -9   2 1513.94 433.201   8
  -2   9  -3 271.046 388.393   3
   2  -9   3-20.4601 404.080   8
  -2   9  -3-62.8676 337.383   5
   2  -9   4 1083.97 456.791   8
  -2   9  -4 1753.09 441.420   5
  -2   9  -4 2085.24 535.832   3
   2  -9   5 3461.31 613.479   8
  -2   9  -5 3247.02 613.517   5
   2  -9   6 46882.6 1970.42   8
  -2   9  -6 43986.4 2038.45   5
   2  -9   7 46887.7 2041.35   8
  -2   9  -7 46731.7 2197.73   5
  -2   9  -8 17433.9 1426.52   5
  -2   9  -9-359.174 558.180   5
  -2   9 -10 1869.22 710.223   5
  -2   9 -11 27552.7 1963.11   5
   2  -9  11 27428.5 1246.08   6
  -2   9 -12 30207.6 2136.23   5
   2  -9  12 29610.6 1375.00   6
  -2   9 -13 22700.6 1937.36   5
  -2   9 -14 1155.68 728.204   5
  -2   9 -15-901.823 817.137   5
  -2   9 -16 8741.22 1403.77   5
  -2   9 -17 12448.7 1662.61   5
  -2   9 -18 4634.42 1192.77   5
  -2   9 -19 1876.67 927.825   5
  -2   8  20 59.3615 608.054   6
  -2   8  19 8323.37 1280.33   6
  -2   8  18 40551.8 2635.91   6
  -2   8  17 12912.8 1471.31   6
  -2   8  16 87.9398 407.783   4
  -2   8  16-713.316 686.206   6
  -2   8  15-36.1043 364.486   4
  -2   8  15-144.827 609.215   6
  -2   8  14 11781.7 992.785   4
   2  -8 -14 12612.4 1054.77   7
  -2   8  14 12954.7 1337.42   6
  -2   8  13 27878.1 1511.62   4
   2  -8 -13 30664.5 1565.74   7
  -2   8  13 30374.7 1934.53   6
  -2   8  12 25737.8 1409.93   4
  -2   8  12 27842.1 1783.68   6
   2  -8 -12 27374.2 1453.55   7
  -2   8  11 4583.76 794.369   6
  -2   8  11 4766.32 623.350   4
   2  -8 -11 5184.51 727.497   7
  -2   8  10 35969.6 1838.51   6
   2  -8 -10 34571.4 1676.57   7
  -2   8  10 38873.5 1671.33   4
   2  -8  -9 2037.33 544.290   7
  -2   8   9 1181.51 249.823   5
  -2   8   9 1868.71 436.462   4
  -2   8   9 1095.19 476.983   6
  -2   8   8 10764.1 540.473   5
   2  -8  -8 13273.2 1020.29   7
  -2   8   8 13693.5 1075.99   6
   2  -8  -7 17447.4 887.879   8
  -2   8   7 15526.3 581.980   5
   2  -8  -7 18599.5 1177.58   7
  -2   8   7 18183.6 1130.67   6
   2  -8  -6 7207.62 583.560   8
  -2   8   6 5107.67 282.247   5
  -2   8   6 7209.91 692.561   6
   2  -8  -6 6127.75 743.894   7
   2  -8  -5 88350.5 1776.36   1
  -2   8   5 98255.0 2597.60   6
   2  -8  -5 97283.6 2906.28   7
   2  -8  -5 93804.1 2277.82   8
  -2   8   4 32438.4 1270.81   6
   2  -8  -4 32142.2 1152.40   8
   2  -8  -4 33164.3 1579.74   7
  -2   8   3 85.0007 398.853   3
  -2   8   3-20.6806 158.872   5
   2  -8  -3-267.135 591.712   7
   2  -8  -3-19.4314 309.591   8
  -2   8   3 112.702 237.610   6
  -2   8   2 960.486 465.899   3
  -2   8   2 1039.52 225.860   5
   2  -8  -2 1053.83 383.845   8
   2  -8  -2 1784.52 652.911   7
  -2   8   2 1358.91 267.828   6
  -2   8   1 45665.6 1316.15   5
  -2   8   1 47159.3 1226.10   6
  -2   8   1 48196.9 1892.45   3
   2  -8  -1 46572.6 1534.03   8
  -2   8   0 120351. 2701.75   5
   2  -8   0 121488. 2875.82   8
  -2   8   0 117615. 3234.55   3
  -2   8   0 118280. 2204.42   6
   2  -8   1 55927.1 1790.30   8
   2  -8   1 56118.9 1597.29   5
  -2   8  -1 55182.4 2026.39   3
  -2   8  -1 54811.9 1714.21   5
  -2   8  -2 20525.5 1061.53   5
   2  -8   2 19096.4 1053.71   8
  -2   8  -2 21163.4 1218.90   3
  -2   8  -3 6606.05 774.796   3
   2  -8   3 7415.24 728.371   8
  -2   8  -3 8742.76 780.649   5
  -2   8  -4 6508.87 701.734   3
  -2   8  -4 8581.78 788.680   5
   2  -8   4 7735.15 767.367   8
  -2   8  -5 67815.5 2401.03   5
   2  -8   5 70410.3 2333.46   8
  -2   8  -6 49067.7 2099.90   5
  -2   8  -7 287.989 452.313   5
   2  -8   8 13127.5 713.558   6
  -2   8  -8 14756.1 1277.26   5
  -2   8  -9 1426.21 584.646   5
   2  -8   9 1883.32 350.330   6
  -2   8 -10 10224.3 1215.71   5
   2  -8  10 7776.73 684.887   6
  -2   8 -11 34413.9 2148.08   5
   2  -8  11 34218.3 1467.54   6
  -2   8 -12-933.632 706.046   5
   2  -8  12-8.42224 365.069   6
  -2   8 -13 43313.5 2562.72   5
   2  -8  13 46357.7 1937.51   6
  -2   8 -14 17241.1 1739.07   5
   2  -8  14 16841.0 1205.54   6
  -2   8 -15-260.247 759.092   5
   2  -8  15 1058.41 512.774   6
  -2   8 -16 1344.06 880.668   5
   2  -8  16-36.8231 434.440   6
  -2   8 -17 3217.77 1085.73   5
  -2   8 -18 38101.2 2820.00   5
  -2   8 -19 19930.4 2132.02   5
  -2   8 -20 6230.90 1347.94   5
  -2   7  21 1488.39 798.051   6
  -2   7  20 2549.08 1006.28   6
  -2   7  19 6462.94 1228.06   6
  -2   7  18 805.114 724.728   6
  -2   7  17 21952.3 1852.24   6
  -2   7  16 3879.44 886.159   6
  -2   7  16 3416.49 615.913   4
  -2   7  15 897.969 631.589   6
  -2   7  15 2431.47 552.181   4
   2  -7 -14-107.462 425.389   7
  -2   7  14 354.053 596.806   6
  -2   7  14-471.048 349.563   4
   2  -7 -13 465.184 440.667   7
  -2   7  13 51.6860 332.545   4
  -2   7  13 137.121 525.965   6
   2  -7 -12 58275.8 2112.02   7
  -2   7  12 55785.6 2068.36   4
  -2   7  12 59793.4 2604.56   6
   2  -7 -11 94041.9 2831.15   7
  -2   7  11 98073.3 3343.00   6
  -2   7  11 96146.4 2785.97   4
  -2   7  10 14310.3 1177.25   6
  -2   7  10 14033.4 918.695   4
   2  -7 -10 14757.1 1043.20   7
  -2   7  10 13198.5 803.784   5
  -2   7   9 186.477 203.579   5
  -2   7   9 13.9499 266.220   4
   2  -7  -9-498.702 427.032   7
  -2   7   9-81.3852 420.796   6
  -2   7   8 2949.13 577.332   6
  -2   7   8 2663.39 312.842   5
   2  -7  -8 3171.18 523.101   7
  -2   7   7 40665.5 1698.37   6
  -2   7   7 35941.1 1114.75   5
   2  -7  -7 41770.6 1669.50   7
  -2   7   7 40439.8 1256.70   8
  -2   7   6 106964. 2842.53   6
   2  -7  -6 109560. 2933.52   7
   2  -7  -6 104524. 2384.68   8
  -2   7   6 105613. 2329.75   8
  -2   7   5 19682.8 1030.50   6
  -2   7   5 18976.4 804.356   8
   2  -7  -5 20039.5 1181.22   7
   2  -7  -5 19486.0 837.667   8
   2  -7  -4 4775.33 722.607   7
  -2   7   4 3931.25 410.394   8
   2  -7  -4 4070.60 437.631   8
  -2   7   4 4563.43 494.153   6
  -2   7   3 2319.53 225.825   5
  -2   7   3 2039.04 361.203   6
  -2   7   3 2038.58 350.918   8
   2  -7  -3 1542.80 363.049   8
   2  -7  -3 2794.28 654.594   7
   2  -7  -2 14395.4 1115.68   7
  -2   7   2 14077.5 573.591   5
  -2   7   2 14487.9 1003.47   3
  -2   7   2 12478.5 713.226   8
   2  -7  -2 14113.0 746.543   8
  -2   7   2 13823.3 667.675   6
  -2   7   1 89038.0 1996.16   5
   2  -7  -1 91634.5 2219.65   8
  -2   7   1 84415.9 2538.96   3
  -2   7   1 88252.4 1881.04   6
   2  -7  -1 94443.7 2769.17   7
  -2   7   0 14062.4 746.914   5
  -2   7   0 14479.2 472.425   6
  -2   7   0 14872.7 1005.53   3
   2  -7   0 15537.9 862.184   8
  -2   7  -1 72161.1 2233.85   3
  -2   7  -1 70206.4 1966.14   5
   2  -7   1 73512.4 2061.08   8
   2  -7   1 71529.2 1844.90   5
  -2   7  -2 105598. 2681.46   5
  -2   7  -2 111127. 2902.68   3
   2  -7   2 108841. 2690.47   8
   2  -7   2 101688. 2537.19   5
  -2   7  -3 24918.7 1225.12   5
   2  -7   3 25708.1 1224.91   8
  -2   7  -3 23455.6 1234.74   3
  -2   7  -4 7.04328 432.144   5
  -2   7  -4-400.218 409.808   3
  -2   7  -5 3010.45 577.808   5
  -2   7  -6 52416.2 2131.23   5
   2  -7   6 50554.4 1296.19   6
  -2   7  -7 45770.9 2031.91   5
   2  -7   7 43693.5 1319.33   6
  -2   7  -8 12730.3 1143.80   5
   2  -7   8 11987.1 698.439   6
   2  -7   9 946.684 282.437   6
  -2   7  -9 982.888 527.865   5
   2  -7  10 1113.87 345.717   6
  -2   7 -10 1583.53 671.014   5
  -2   7 -11 76660.6 3167.72   5
   2  -7  11 78797.3 2420.31   6
  -2   7 -12 70120.4 3081.23   5
   2  -7  12 63845.3 2253.52   6
  -2   7 -13 2409.90 830.811   5
   2  -7  13 1433.74 458.911   6
  -2   7 -14 626.813 705.440   5
   2  -7  14 1832.36 567.365   6
  -2   7 -15 3564.16 959.035   5
   2  -7  15 3502.63 658.577   6
  -2   7 -16-71.2941 703.975   5
   2  -7  16 303.127 410.804   6
  -2   7 -17 12449.4 1638.56   5
   2  -7  17 14686.9 1300.98   6
  -2   7 -18 5913.59 1221.53   5
   2  -7  18 6470.34 950.089   6
  -2   7 -19 4383.75 1162.16   5
   2  -7  19 2802.45 742.309   6
  -2   7 -20 4573.47 1263.41   5
  -2   6  21-65.3881 762.663   6
  -2   6  20 3362.30 958.842   6
  -2   6  19 5714.19 1132.57   6
  -2   6  18 30167.8 2234.03   6
  -2   6  17 15516.1 1604.72   6
  -2   6  16 9781.90 954.635   4
  -2   6  16 10508.6 1313.02   6
  -2   6  15 1277.69 392.310   4
  -2   6  15 847.185 627.420   6
   2  -6 -15 1018.55 427.409   7
  -2   6  14 549.961 356.468   4
  -2   6  14 485.387 577.513   6
   2  -6 -14 266.909 418.252   7
  -2   6  13 52288.4 2015.38   4
  -2   6  13 56512.6 2580.22   6
   2  -6 -13 55197.4 1971.54   7
  -2   6  12 27285.6 1328.45   4
  -2   6  12 27151.9 1681.09   6
   2  -6 -12 25825.8 1324.73   7
  -2   6  11 1597.58 512.355   6
  -2   6  11 1309.47 367.138   4
   2  -6 -11 1411.30 401.226   7
  -2   6  10 8789.02 919.423   6
  -2   6  10 9144.36 729.348   4
   2  -6 -10 8931.70 782.268   7
   2  -6  -9 1522.49 469.415   7
  -2   6   9 395.496 379.434   6
  -2   6   9 970.332 269.528   5
  -2   6   9 1095.78 322.796   4
   2  -6  -8 24791.8 659.928   1
   2  -6  -8 29574.9 1319.34   7
  -2   6   8 26660.2 972.357   8
  -2   6   8 30408.5 1486.50   6
  -2   6   8 27181.8 1163.53   4
  -2   6   8 27137.1 1073.07   5
  -2   6   7 6356.48 454.717   8
   2  -6  -7 7071.72 709.936   7
  -2   6   7 6345.64 677.633   6
  -2   6   7 5605.92 450.383   5
  -2   6   6 31938.4 1397.18   6
   2  -6  -6 29390.4 1027.65   8
  -2   6   6 28398.7 971.728   5
   2  -6  -6 32112.0 1392.39   7
  -2   6   6 30712.7 987.269   8
   2  -6  -5 97622.1 1868.54   2
  -2   6   5 97967.1 2567.74   6
   2  -6  -5 98881.2 2689.23   7
   2  -6  -5 93851.1 2135.62   8
  -2   6   5 97346.5 2100.18   8
  -2   6   4 209844. 4210.51   6
   2  -6  -4 213298. 4501.25   7
  -2   6   4 204280. 3806.37   8
   2  -6  -4 198891. 3828.92   8
   2  -6  -3 3125.47 690.690   7
  -2   6   3 1893.56 364.157   6
   2  -6  -3 1934.33 367.394   8
  -2   6   3 1905.46 334.088   8
  -2   6   2 3774.35 389.446   8
   2  -6  -2 4485.12 457.240   8
   2  -6  -2 4472.47 697.008   7
  -2   6   2 4123.41 393.274   6
  -2   6   2 4630.81 336.299   5
  -2   6   1 4780.59 373.824   5
   2  -6  -1 5264.29 730.513   7
   2  -6  -1 4667.25 453.791   8
  -2   6   1 5557.48 631.876   3
  -2   6   1 5104.12 339.898   6
  -2   6   0 329744. 5851.36   5
   2  -6   0 330480. 6544.53   7
  -2   6   0 324720. 5364.88   6
  -2   6   0 329623. 6340.55   3
   2  -6   0 337339. 5957.06   8
   2  -6   1 34991.5 1150.30   5
  -2   6  -1 36130.2 1405.85   3
  -2   6  -1 36692.5 1242.01   5
   2  -6   1 35935.2 1270.51   8
   2  -6   2 1977.08 547.952   8
   2  -6   2 2433.67 397.069   5
  -2   6  -2 2483.56 484.054   5
  -2   6  -2 2244.12 478.693   3
  -2   6  -3 13031.9 905.882   3
  -2   6  -3 12476.8 870.303   5
   2  -6   4 28564.9 704.797   6
  -2   6  -4 29771.5 1398.29   5
  -2   6  -4 30246.5 1302.65   3
   2  -6   5 23042.4 746.774   6
  -2   6  -5 24927.5 1318.23   5
   2  -6   6 44599.2 1258.18   6
  -2   6  -6 44579.5 1897.94   5
  -2   6  -7-17.0945 518.816   5
   2  -6   7-9.83177 243.384   6
   2  -6   8 6278.23 559.681   6
  -2   6  -8 7187.42 906.960   5
   2  -6   9 37.2959 286.141   6
  -2   6  -9-281.006 515.576   5
   2  -6  10 6013.80 619.037   6
  -2   6 -10 5848.52 832.054   5
   2  -6  11 16229.4 1049.52   6
  -2   6 -11 16335.1 1441.49   5
   2  -6  12 18479.7 1184.88   6
  -2   6 -12 20113.7 1646.29   5
   2  -6  13 26625.7 1510.11   6
  -2   6 -13 28045.3 2022.03   5
   2  -6  14 17277.7 1290.21   6
  -2   6 -14 16214.6 1608.09   5
   2  -6  15 8900.34 1016.35   6
  -2   6 -15 8510.07 1240.89   5
   2  -6  16 1158.40 571.991   6
  -2   6 -16 782.701 735.440   5
   2  -6  17 1064.11 481.586   6
  -2   6 -17 1955.73 902.980   5
   2  -6  18 37147.5 2169.61   6
  -2   6 -18 40359.8 2802.03   5
   2  -6  19 21226.1 1709.99   6
  -2   6 -19 25167.3 2318.44   5
   2  -6  20 2739.63 672.453   6
  -2   6 -20 2472.10 960.015   5
   2  -6  21 2135.44 800.557   6
  -2   6 -21 291.423 785.832   5
  -2   5  22 10056.6 1550.12   6
  -2   5  21-617.445 634.994   6
  -2   5  20 9099.37 1367.05   6
  -2   5  19 5499.42 1094.19   6
  -2   5  18-561.414 631.687   6
  -2   5  17 24418.3 1930.36   6
  -2   5  16 25586.9 1870.50   6
   2  -5 -15 82.4552 389.360   7
  -2   5  15 917.245 552.052   6
  -2   5  15 146.038 368.625   4
   2  -5 -14 8357.67 739.588   7
  -2   5  14 9300.30 1157.40   6
  -2   5  14 6600.61 754.427   4
   2  -5 -13 16562.4 1016.43   7
  -2   5  13 18776.4 1485.37   6
  -2   5  13 15090.7 1015.39   4
   2  -5 -12 122155. 3072.63   7
  -2   5  12 110853. 2610.77   2
  -2   5  12 122684. 3813.16   6
  -2   5  12 116036. 3070.27   4
   2  -5 -11 54280.8 1839.97   7
  -2   5  11 54098.6 1813.15   4
  -2   5  11 52442.0 1476.49   2
  -2   5  11 52835.9 2273.96   6
   2  -5 -10 265.579 334.486   7
  -2   5  10 594.544 206.788   2
  -2   5  10 363.720 412.546   6
  -2   5  10 110.964 264.032   4
  -2   5   9-25.7661 268.168   4
   2  -5  -9-361.290 341.817   7
  -2   5   9 90.5861 180.360   2
  -2   5   9-58.6166 224.074   8
  -2   5   9 20.7698 389.949   6
   2  -5  -9 25.8644 183.668   1
  -2   5   8 1418.58 347.858   4
  -2   5   8 1000.89 293.863   5
  -2   5   8 1304.06 267.406   8
   2  -5  -8 840.292 412.602   7
   2  -5  -8 1167.06 199.068   1
  -2   5   8 1004.91 463.606   6
  -2   5   7 83611.8 1891.76   8
  -2   5   7 84504.4 2513.99   6
   2  -5  -7 85236.2 2327.83   7
  -2   5   7 86622.4 2158.09   4
  -2   5   7 78571.9 2084.82   5
  -2   5   6 97822.5 2307.07   5
   2  -5  -6 106547. 2676.25   7
  -2   5   6 104177. 2155.37   8
  -2   5   6 106331. 2779.83   6
  -2   5   5 215.381 206.478   8
   2  -5  -5 573.266 204.290   2
  -2   5   5 155.308 333.923   6
   2  -5  -5 384.303 481.343   7
   2  -5  -5 912.294 338.113   8
   2  -5  -4 11622.0 515.921   8
  -2   5   4 12152.8 507.168   8
   2  -5  -4 10591.0 772.178   7
  -2   5   4 11586.5 699.018   6
   2  -5  -3 22693.5 723.505   8
   2  -5  -3 23434.8 1079.77   7
  -2   5   3 23675.0 912.455   6
  -2   5   3 22252.8 719.623   8
   2  -5  -2 109307. 2688.87   7
   2  -5  -2 109040. 2169.78   8
  -2   5   2 108341. 2257.76   6
  -2   5   2 103441. 2142.80   8
   2  -5  -1 244274. 4358.16   8
  -2   5   1 245910. 4205.93   6
  -2   5   1 236860. 4275.63   5
   2  -5  -1 241344. 4905.85   7
  -2   5   0 2145.12 264.083   5
   2  -5   0 2444.84 445.905   7
  -2   5   0 2473.57 356.909   3
   2  -5   0 2210.11 290.831   8
  -2   5  -1 167139. 3520.33   3
  -2   5  -1 160383. 3313.43   5
   2  -5   1 161489. 3678.31   7
   2  -5   1 166403. 3269.06   5
  -2   5  -2 250592. 4892.39   3
  -2   5  -2 257591. 4861.94   5
   2  -5   2 243979. 4747.76   5
  -2   5  -3 8451.31 627.907   3
   2  -5   3 8297.62 611.622   5
  -2   5  -3 8409.86 655.636   5
  -2   5  -4 14975.3 974.525   5
  -2   5  -4 14553.0 851.076   3
   2  -5   4 14799.2 540.253   6
   2  -5   5 52475.5 1346.51   6
  -2   5  -5 54492.9 1951.41   5
   2  -5   6 82662.1 1992.49   6
  -2   5  -6 83614.6 2626.47   5
   2  -5   7 165049. 3529.30   6
  -2   5  -7 171162. 4319.72   5
  -2   5  -8 7776.94 928.977   5
   2  -5   8 7739.34 631.684   6
  -2   5  -9 216.036 488.484   5
   2  -5   9 748.814 345.100   6
  -2   5 -10 1474.73 562.566   5
   2  -5  10 2559.47 452.021   6
   2  -5  11 48853.3 1903.65   6
  -2   5 -11 48684.4 2429.52   5
   2  -5  12 85497.8 2805.57   6
  -2   5 -12 91747.1 3474.83   5
  -2   5 -13 12367.7 1400.02   5
   2  -5  13 11661.3 1022.03   6
  -2   5 -14 5821.13 1129.10   5
   2  -5  14 6802.15 881.768   6
  -2   5 -15 2485.92 896.290   5
   2  -5  15 2251.96 633.229   6
  -2   5 -16 6673.07 1244.45   5
   2  -5  16 7569.89 1003.16   6
   2  -5  17 27967.2 1843.47   6
  -2   5 -17 29816.5 2325.20   5
  -2   5 -18 161.977 729.605   5
   2  -5  18 824.181 565.189   6
  -2   5 -19 3067.62 968.461   5
   2  -5  19 4177.74 844.107   6
  -2   5 -20 9964.95 1530.94   5
   2  -5  20 8877.00 1210.83   6
  -2   5 -21 3415.61 1021.34   5
   2  -5  21 1676.74 676.345   6
   2  -5  22 2976.18 914.916   6
   2  -5  23 751.770 667.013   6
  -2   4  22 2566.96 961.493   6
  -2   4  21 482.897 749.955   6
  -2   4  20-702.874 709.026   6
  -2   4  19 23659.4 1960.40   6
  -2   4  18 33035.7 2296.46   6
  -2   4  17 13433.8 1426.13   6
  -2   4  16 1811.91 787.360   6
   2  -4 -16 444.466 387.852   7
  -2   4  15-74.1332 596.525   6
   2  -4 -15 572.736 412.204   7
  -2   4  14 5692.27 920.033   6
   2  -4 -14 4481.77 560.272   7
   2  -4 -13 34663.2 1424.09   7
  -2   4  13 35339.1 1980.63   6
  -2   4  13 32021.2 1459.09   4
   2  -4 -12 2984.49 474.063   7
  -2   4  12 3266.13 517.276   4
  -2   4  12 3869.23 761.768   6
   2  -4 -11 20238.4 1013.86   7
  -2   4  11 18993.9 1018.64   4
  -2   4  11 21932.8 1406.45   6
   2  -4 -10 23492.5 913.112   1
  -2   4  10 25445.8 1112.00   4
  -2   4  10 25458.7 1478.91   6
   2  -4 -10 24761.3 1120.50   7
  -2   4   9 4349.25 466.245   4
  -2   4   9 4301.22 434.964   8
   2  -4  -9 4199.34 518.260   7
  -2   4   9 4146.02 394.435   2
  -2   4   9 4983.48 731.291   6
   2  -4  -9 3750.96 357.950   1
  -2   4   8 10169.6 636.110   4
  -2   4   8 9075.46 868.883   6
  -2   4   8 9469.35 706.906   5
   2  -4  -8 10450.6 715.646   7
  -2   4   8 9230.32 577.580   8
  -2   4   8 9679.50 531.551   2
   2  -4  -8 9432.15 519.636   1
  -2   4   7 111.973 221.021   2
  -2   4   7 314.506 296.959   5
  -2   4   7-34.0231 437.777   6
   2  -4  -7 1307.47 473.557   7
  -2   4   7 756.404 275.652   8
  -2   4   7 568.915 307.429   4
  -2   4   6 41253.6 1338.26   5
  -2   4   6 45868.2 1623.50   6
  -2   4   6 44472.7 1277.18   4
  -2   4   6 43627.7 1402.40   7
   2  -4  -6 43653.7 1461.23   7
  -2   4   6 43259.3 1113.44   8
  -2   4   5 59194.2 1787.32   6
  -2   4   5 59984.1 1691.06   7
  -2   4   5 58271.4 1282.77   8
   2  -4  -5 59198.3 1711.10   7
  -2   4   4 30911.0 1111.05   7
   2  -4  -4 28586.2 1121.85   7
  -2   4   4 29359.1 1092.69   6
   2  -4  -4 29566.4 774.814   8
  -2   4   4 29837.0 748.197   8
   2  -4  -4 29096.7 804.453   2
   2  -4  -3 18983.5 872.445   7
  -2   4   3 17839.9 753.128   6
  -2   4   3 19023.3 842.905   7
  -2   4   3 17197.4 531.174   8
   2  -4  -3 17615.0 535.550   8
   2  -4  -3 18308.9 770.609   6
   2  -4  -2 8855.76 616.919   7
  -2   4   2 9791.48 609.610   7
   2  -4  -2 9723.46 384.276   8
  -2   4   2 8958.00 464.128   6
   2  -4  -2 9750.56 479.964   6
  -2   4   1 101107. 1981.81   5
  -2   4   1 99478.4 2352.37   7
   2  -4  -1 99123.1 2362.49   7
   2  -4  -1 97765.9 1951.23   8
  -2   4   1 98288.2 1916.61   6
   2  -4  -1 96986.8 1935.92   6
  -2   4   0 537066. 9071.62   7
   2  -4   0 520576. 9067.56   7
  -2   4   0 513391. 8660.04   5
  -2   4  -1 238794. 4620.45   7
   2  -4   1 233319. 4645.20   7
  -2   4  -1 233472. 4478.16   3
   2  -4   1 241340. 4361.20   5
  -2   4  -1 234827. 4382.20   5
   2  -4   2 15734.6 744.320   5
  -2   4  -2 16523.8 770.775   5
   2  -4   2 17467.6 761.875   3
  -2   4  -2 15569.1 730.326   3
  -2   4  -2 15570.2 778.813   7
   2  -4   2 15727.1 820.098   7
   2  -4   3 208.722 209.991   3
  -2   4  -3 134.634 223.500   3
  -2   4  -3 181.002 239.845   7
  -2   4  -3 465.241 313.640   5
   2  -4   3 218.417 218.499   5
  -2   4  -4 32046.7 1137.82   3
   2  -4   4 31666.5 1125.90   3
  -2   4  -4 30803.8 1272.73   5
  -2   4  -4 30439.3 1182.17   7
   2  -4   5 192420. 3828.84   3
  -2   4  -5 193924. 4207.00   5
   2  -4   5 179121. 3526.70   6
  -2   4  -5 177771. 3905.67   7
   2  -4   6 75804.3 1936.23   6
   2  -4   6 76192.0 2047.51   3
  -2   4  -6 80797.1 2489.65   5
   2  -4   7 5610.12 550.995   6
  -2   4  -7 6747.90 844.090   5
  -2   4  -8 64239.8 2384.31   5
   2  -4   8 59240.0 1874.68   6
  -2   4  -9 2307.88 724.657   5
   2  -4   9 1499.87 393.567   6
  -2   4 -10 30295.3 1764.20   5
   2  -4  10 31859.7 1450.50   6
  -2   4 -11 4808.85 844.270   5
   2  -4  11 4259.71 616.381   6
  -2   4 -12 15375.6 1352.30   5
   2  -4  12 16606.0 1174.96   6
   2  -4  13 29851.6 1645.09   6
  -2   4 -13 29353.0 1962.32   5
   2  -4  14 4630.32 829.481   6
  -2   4 -14 6022.40 1107.40   5
   2  -4  15-299.696 448.181   6
  -2   4 -15-589.120 832.484   5
   2  -4  16-527.021 566.962   6
  -2   4 -16-279.562 693.366   5
   2  -4  17 14731.6 1368.26   6
  -2   4 -17 15535.0 1754.83   5
  -2   4 -18 35749.7 2585.19   5
   2  -4  18 35548.7 2169.90   6
  -2   4 -19 23148.6 2140.25   5
   2  -4  19 20647.0 1752.72   6
  -2   4 -20 109.117 823.434   5
   2  -4  20 957.010 558.703   6
   2  -4  21 280.591 637.680   6
  -2   4 -21 473.876 836.537   5
   2  -4  22 5459.72 1116.82   6
  -2   4 -22 4080.05 1130.08   5
   2  -4  23 7997.44 1255.09   6
  -2   3  22 3693.74 966.648   6
  -2   3  21-623.135 674.077   6
  -2   3  20 17869.2 1745.96   6
  -2   3  19 4982.18 1013.18   6
  -2   3  18 5802.66 1152.72   6
  -2   3  17 23394.4 1826.59   6
  -2   3  16 14147.8 1422.70   6
   2  -3 -16 15830.9 987.770   7
  -2   3  15 244.343 600.902   6
   2  -3 -15 789.246 370.761   7
  -2   3  14 1303.52 618.738   6
   2  -3 -14 1024.62 385.797   7
  -2   3  13 22945.9 1569.49   6
   2  -3 -13 23988.8 1139.33   7
  -2   3  12 104186. 3375.91   6
   2  -3 -12 100723. 2594.07   7
  -2   3  11 84019.4 2311.69   4
   2  -3 -11 79220.4 2200.03   7
   2  -3 -11 79149.3 2139.46   1
  -2   3  11 83535.2 2893.58   6
  -2   3  10 6709.37 593.503   4
   2  -3 -10 7022.80 614.936   7
   2  -3 -10 6827.38 522.147   1
  -2   3  10 6090.83 787.435   6
  -2   3   9 3401.30 625.541   6
  -2   3   9 3690.31 445.427   4
   2  -3  -9 3532.68 393.217   1
   2  -3  -9 2873.69 434.075   7
  -2   3   8 830.381 533.592   6
  -2   3   8 89.8313 247.957   7
  -2   3   8 321.645 271.008   4
   2  -3  -8 85.0410 268.757   1
   2  -3  -8 748.149 394.752   7
  -2   3   7 59857.1 1513.56   2
  -2   3   7 62865.1 1575.05   4
   2  -3  -7 62255.1 1729.52   7
  -2   3   7 59629.4 2021.13   6
  -2   3   7 60592.5 1622.87   7
  -2   3   7 62221.7 1866.41   5
  -2   3   6 110985. 2798.09   6
  -2   3   6 111111. 2272.00   2
   2  -3  -6 113405. 2532.42   7
  -2   3   6 112895. 2448.68   7
  -2   3   6 105374. 2193.95   8
  -2   3   6 108352. 2585.52   5
  -2   3   6 113386. 2292.82   4
  -2   3   5 16176.2 723.470   7
   2  -3  -5 15807.7 753.449   7
  -2   3   5 13733.9 562.621   2
   2  -3  -5 15420.0 801.076   6
  -2   3   5 15419.0 817.692   6
  -2   3   5 15317.5 581.518   4
  -2   3   5 14853.5 503.673   8
  -2   3   4 58636.7 1522.87   7
  -2   3   4 55997.1 1095.16   8
   2  -3  -4 56400.1 1542.17   7
  -2   3   4 55434.9 1572.14   6
   2  -3  -4 58699.7 1618.80   6
   2  -3  -4 54916.7 1259.08   2
  -2   3   3 29412.3 998.960   7
   2  -3  -3 27324.1 983.409   7
  -2   3   3 27297.5 946.543   6
   2  -3  -3 28625.5 970.390   6
  -2   3   2 458096. 7678.10   7
   2  -3  -2 446747. 7685.28   7
  -2   3   2 444450. 7449.58   6
   2  -3  -2 452815. 7492.83   6
   2  -3  -2 431632. 7103.59   8
   2  -3  -1 4859.44 308.952   6
  -2   3   1 5194.90 313.877   6
   2  -3  -1 5814.42 510.203   7
  -2   3   1 5041.21 430.446   7
  -2   3   0 10804.8 527.698   5
  -2   3   0 14567.4 760.179   7
   2  -3   0 15128.8 831.248   7
  -2   3  -1 8764.56 542.035   7
   2  -3   1 7857.65 546.062   7
  -2   3  -1 7960.17 479.384   3
   2  -3   1 8349.15 467.335   5
  -2   3  -1 8156.97 479.642   5
   2  -3   2 103381. 2358.94   7
  -2   3  -2 104714. 2337.52   7
  -2   3  -2 107928. 2239.55   3
   2  -3   2 107076. 2346.46   5
  -2   3  -2 103801. 2338.53   5
  -2   3  -3 32321.1 1088.06   7
  -2   3  -3 32353.9 1160.07   5
   2  -3   3 34655.5 1168.82   5
  -2   3  -3 34127.3 1037.58   3
   2  -3   3 33147.0 1019.77   3
  -2   3  -4 65858.2 1929.90   5
   2  -3   4 67470.8 1665.50   3
   2  -3   4 70999.9 1937.47   5
  -2   3  -4 65400.1 1745.92   7
  -2   3  -5 3213.42 488.126   5
   2  -3   5 3550.85 346.899   3
  -2   3  -5 2552.22 353.331   7
  -2   3  -6 104541. 2910.07   5
  -2   3  -6 99840.0 2463.08   7
   2  -3   6 110597. 2443.96   3
  -2   3  -7 254548. 5499.33   5
   2  -3   7 235087. 4892.51   6
  -2   3  -7 237269. 4793.52   7
   2  -3   7 260786. 4791.91   3
   2  -3   8 2744.47 481.153   6
  -2   3  -8 1815.78 663.402   5
   2  -3   9 3483.56 545.352   6
  -2   3  -9 3041.64 658.446   5
   2  -3  10 5683.11 675.737   6
  -2   3 -10 5487.91 777.017   5
  -2   3 -11 54622.9 2437.68   5
   2  -3  11 52559.3 2083.74   6
  -2   3 -12 125483. 4045.07   5
   2  -3  12 122169. 3592.46   6
  -2   3 -13 5530.48 975.342   5
   2  -3  13 4238.72 733.932   6
  -2   3 -14 2606.89 760.628   5
   2  -3  14 4220.13 743.997   6
  -2   3 -15 2431.05 893.029   5
   2  -3  15 1804.93 598.091   6
  -2   3 -16 12515.5 1492.58   5
   2  -3  16 10750.2 1193.20   6
  -2   3 -17 14982.0 1607.62   5
   2  -3  17 15062.6 1404.93   6
  -2   3 -18-132.435 910.956   5
   2  -3  18-204.613 647.072   6
  -2   3 -19 12210.8 1598.22   5
   2  -3  19 11551.5 1317.22   6
  -2   3 -20 5748.61 1272.33   5
   2  -3  20 4498.61 900.786   6
   2  -3  21 1184.34 686.518   6
  -2   3 -21 1578.04 907.017   5
   2  -3  22 576.334 629.492   6
  -2   3 -22 2793.33 1007.98   5
   2  -3  23 850.343 658.907   6
  -2   2  23 21568.2 2094.28   6
  -2   2  22 5930.49 1153.16   6
  -2   2  21 1606.46 797.406   6
  -2   2  20 81.8461 646.300   6
  -2   2  19 24189.9 1963.86   6
  -2   2  18 45454.2 2568.34   6
   2  -2 -17 24172.3 1237.25   7
  -2   2  17 24029.1 1835.30   6
   2  -2 -16 3914.23 571.047   7
  -2   2  16 4510.07 917.410   6
  -2   2  15 3906.42 820.107   6
   2  -2 -15 3784.29 546.340   7
  -2   2  14 17840.6 1423.22   6
   2  -2 -14 17075.0 959.653   7
  -2   2  13 44869.2 2146.23   6
   2  -2 -13 44141.0 1550.66   7
  -2   2  12 22602.5 1458.05   6
   2  -2 -12 23443.5 1118.88   1
   2  -2 -12 21356.3 1024.88   7
  -2   2  11 558.804 490.588   6
   2  -2 -11 455.745 293.928   1
   2  -2 -11 696.802 321.405   7
   2  -2 -10 22908.6 1005.01   4
  -2   2  10 23280.9 1389.27   6
   2  -2 -10 23570.2 1013.39   7
   2  -2 -10 23552.8 1038.14   1
   2  -2  -9 20666.8 897.919   4
   2  -2  -9 21170.3 947.074   1
  -2   2   9 21170.1 1288.84   6
   2  -2  -9 20962.5 939.455   7
   2  -2  -8 5810.25 520.218   1
  -2   2   8 4764.21 461.169   4
  -2   2   8 5577.29 743.129   6
   2  -2  -8 5703.62 536.893   7
   2  -2  -8 4827.37 413.036   4
  -2   2   7 17079.5 934.798   5
  -2   2   7 17528.6 1015.52   6
   2  -2  -7 16736.8 774.504   7
   2  -2  -7 15502.5 661.769   4
  -2   2   7 17545.0 703.165   4
   2  -2  -6 26149.5 958.127   7
  -2   2   6 26989.4 1176.39   6
  -2   2   6 27661.8 822.240   4
  -2   2   6 26342.0 904.218   7
  -2   2   6 26678.1 1097.92   5
   2  -2  -5 171010. 3395.78   7
   2  -2  -5 182090. 3751.92   6
  -2   2   5 173446. 3278.42   2
  -2   2   5 173247. 3095.81   4
  -2   2   5 176831. 3358.65   7
  -2   2   5 175336. 3685.20   6
  -2   2   4 128814. 2781.57   6
  -2   2   4 130448. 2287.51   4
  -2   2   4 127379. 2501.28   2
   2  -2  -4 129683. 2812.91   6
   2  -2  -4 128211. 2632.24   7
  -2   2   4 128121. 2592.92   7
   2  -2  -3 6597.17 451.379   6
  -2   2   3 6774.46 474.048   6
  -2   2   3 6826.61 451.060   7
   2  -2  -3 7044.08 459.299   7
   2  -2  -3 7170.84 411.628   2
   2  -2  -2 39725.1 1092.65   6
  -2   2   2 41871.5 1083.19   6
  -2   2   2 41866.6 1131.40   7
   2  -2  -2 39939.6 1130.88   7
   2  -2  -1 58894.1 1302.67   6
   2  -2  -1 60069.9 1440.22   7
  -2   2   1 61679.4 1455.76   7
  -2   2   0 4063.77 343.609   7
   2  -2   0 4153.95 361.959   7
   2  -2   1 112985. 2284.56   5
  -2   2  -1 109939. 2276.05   7
   2  -2   1 113050. 2282.11   7
  -2   2  -1 113285. 2284.04   5
  -2   2  -2 409.460 224.130   7
  -2   2  -2 1015.00 285.219   5
   2  -2   2 481.599 208.969   5
   2  -2   2 599.924 271.591   7
  -2   2  -2 1145.29 212.259   3
   2  -2   3-63.4129 152.938   3
   2  -2   3-241.598 262.565   7
  -2   2  -3-111.976 187.132   3
  -2   2  -3-483.644 316.926   5
   2  -2   3 12.6639 176.091   5
  -2   2  -3 91.3335 172.617   7
   2  -2   4 2552.55 382.904   5
  -2   2  -4 2379.69 399.899   5
   2  -2   4 3220.06 311.584   3
  -2   2  -4 1996.99 291.051   7
  -2   2  -5 129418. 3056.71   5
   2  -2   5 132290. 2552.54   3
  -2   2  -5 119979. 2584.72   7
  -2   2  -6 67602.5 2100.68   5
  -2   2  -6 62076.5 1603.23   7
  -2   2  -7 8336.02 959.484   5
  -2   2  -8 47227.5 1929.91   5
  -2   2  -9 7435.22 877.455   5
   2  -2   9 7571.25 703.037   6
   2  -2  10 30040.3 1478.22   6
  -2   2 -10 29564.6 1647.11   5
   2  -2  11-861.332 491.933   6
  -2   2 -11-1.98014 539.762   5
  -2   2 -12 26190.8 1707.89   5
   2  -2  12 24392.1 1480.32   6
  -2   2 -13 81113.0 3226.30   5
   2  -2  13 80641.9 2924.03   6
   2  -2  14 10823.0 1051.02   6
  -2   2 -14 9368.08 1177.11   5
   2  -2  15 530.210 534.191   6
  -2   2 -15 532.783 768.913   5
   2  -2  16 1699.84 663.023   6
  -2   2 -16 1387.98 823.662   5
   2  -2  17 10608.5 1215.79   6
  -2   2 -17 13089.8 1565.33   5
  -2   2 -18 43951.1 2764.01   5
   2  -2  18 43489.9 2558.17   6
  -2   2 -19 20903.3 2055.47   5
   2  -2  19 21422.5 1827.48   6
   2  -2  20-881.186 625.891   6
  -2   2 -20 371.002 685.316   5
   2  -2  21 104.367 571.140   6
  -2   2 -21 1165.09 780.310   5
   2  -2  22 4529.55 1059.73   6
  -2   2 -22 6210.73 1268.58   5
   2  -2  23 15031.9 1746.37   6
  -2   1  23-439.547 657.200   6
  -2   1  22 9325.26 1425.66   6
  -2   1  21 3062.95 939.988   6
  -2   1  20 9030.66 1285.65   6
  -2   1  19 14239.3 1534.39   6
  -2   1  18 3686.89 941.177   6
  -2   1  17 27434.7 1944.85   6
   2  -1 -17 26182.2 1274.10   7
  -2   1  16 24644.9 1772.16   6
   2  -1 -16 22717.7 1158.10   7
  -2   1  15 1630.59 730.077   6
   2  -1 -15 1125.99 381.578   7
  -2   1  14 4632.88 822.721   6
   2  -1 -14 4843.93 552.572   7
  -2   1  13 15950.4 1272.92   6
   2  -1 -13 14224.6 837.275   7
  -2   1  12 98504.9 3231.73   6
   2  -1 -12 101984. 2740.17   1
   2  -1 -12 98824.8 2493.83   7
  -2   1  11 77012.7 2705.07   6
   2  -1 -11 72837.5 1998.23   7
   2  -1 -11 73886.2 2174.99   1
   2  -1 -10 10991.8 685.090   4
   2  -1 -10 10172.0 732.363   1
  -2   1  10 12424.4 1027.64   6
   2  -1 -10 11277.6 677.039   7
   2  -1  -9 314.734 400.107   1
   2  -1  -9 168.452 327.563   7
   2  -1  -9-57.1853 220.657   4
  -2   1   9-27.1091 490.781   6
   2  -1  -8 74721.7 1815.24   4
  -2   1   8 73015.9 2306.05   6
   2  -1  -8 68380.9 1819.05   7
   2  -1  -8 74302.7 1962.97   1
   2  -1  -7 25480.1 946.996   1
   2  -1  -7 24529.5 833.883   4
   2  -1  -7 22790.0 877.896   7
  -2   1   7 23549.1 1164.13   6
   2  -1  -6 274414. 5350.98   6
  -2   1   6 273069. 5329.23   5
   2  -1  -6 267879. 4675.16   4
   2  -1  -6 267618. 4857.15   7
  -2   1   6 265578. 5279.80   6
   2  -1  -5 36246.8 873.051   4
   2  -1  -5 34872.5 1045.67   7
  -2   1   5 36597.5 1275.14   6
   2  -1  -5 38885.2 1306.49   6
  -2   1   4 180853. 3335.31   7
   2  -1  -4 181862. 3617.40   6
  -2   1   4 182291. 3587.92   6
   2  -1  -4 179920. 3356.16   7
  -2   1   4 179474. 3365.00   2
   2  -1  -3 4282.51 376.704   6
  -2   1   3 4747.13 345.275   2
  -2   1   3 4699.50 430.107   6
   2  -1  -3 4816.52 367.579   7
   2  -1  -3 4621.78 340.868   2
  -2   1   3 4216.73 324.400   7
  -2   1   2 4433.40 313.490   7
   2  -1  -2 4370.20 341.808   6
   2  -1  -2 4426.31 325.151   2
  -2   1  -1 1931.84 272.779   4
  -2   1  -1 2130.99 237.798   7
  -2   1  -2 3412.48 347.185   5
   2  -1   2 3733.75 346.395   5
   2  -1   2 3314.76 279.104   7
  -2   1  -2 3001.66 253.981   7
  -2   1  -2 3609.90 355.142   4
  -2   1  -2 3632.77 207.578   3
  -2   1  -3 97807.3 1906.34   7
   2  -1   3 99694.6 1933.48   7
  -2   1  -3 104416. 2328.19   4
   2  -1   3 96260.7 1783.45   3
  -2   1  -3 100585. 2246.58   5
   2  -1   3 102664. 2251.69   5
  -2   1  -4 12770.5 474.919   7
  -2   1  -4 13555.6 719.385   5
   2  -1   4 13145.8 688.595   5
  -2   1  -4 13879.3 733.328   4
   2  -1   4 13568.1 448.386   3
  -2   1  -5 16515.0 584.300   7
  -2   1  -5 19430.1 945.614   4
   2  -1   5 19310.0 912.598   5
  -2   1  -5 19189.6 933.171   5
  -2   1  -6 116345. 2316.37   7
  -2   1  -6 126282. 3041.88   5
  -2   1  -7 168882. 3998.75   5
  -2   1  -8 9233.68 915.464   5
  -2   1  -9 16148.5 1167.11   5
  -2   1 -10 15511.0 1197.63   5
   2  -1  10 15018.5 1078.83   6
  -2   1 -11 54691.7 2340.87   5
   2  -1  11 52481.1 2141.27   6
  -2   1 -12 105089. 3561.34   5
   2  -1  12 98290.5 3216.35   6
  -2   1 -13 15293.2 1372.59   5
   2  -1  13 13544.8 1181.00   6
  -2   1 -14 18387.4 1589.39   5
   2  -1  14 15038.5 1324.12   6
  -2   1 -15 1554.40 728.253   5
   2  -1  15 736.779 492.516   6
  -2   1 -16 6872.85 1070.02   5
   2  -1  16 7896.47 1039.58   6
  -2   1 -17 23541.9 1965.27   5
   2  -1  17 21430.5 1743.86   6
  -2   1 -18 400.270 680.097   5
   2  -1  18 1601.88 698.498   6
  -2   1 -19 17355.6 1791.00   5
   2  -1  19 16818.2 1650.56   6
  -2   1 -20 3466.53 966.807   5
   2  -1  20 3352.12 923.161   6
   2  -1  21 588.941 662.069   6
  -2   1 -21 372.367 662.373   5
   2  -1  22 1753.55 824.828   6
  -2   1 -22-71.7614 802.233   5
  -2   1 -23 1490.56 947.594   5
  -2   0  23 19144.8 1966.14   6
  -2   0  22 6161.52 1181.74   6
  -2   0  21 2184.73 861.459   6
  -2   0  20 3052.18 862.845   6
  -2   0  19 20683.3 1794.87   6
  -2   0  18 59259.4 2923.07   6
   2   0 -17 11849.4 856.907   7
  -2   0  17 11926.6 1297.67   6
  -2   0  16 4085.01 855.913   6
   2   0 -16 3767.94 551.784   7
  -2   0  15 86.0727 519.563   6
   2   0 -15 364.433 381.310   7
  -2   0  14 35343.8 1946.46   6
   2   0 -14 34065.1 1383.33   7
  -2   0  13 57162.0 2438.79   6
   2   0 -13 55059.7 1763.00   7
   2   0 -12 1638.39 418.614   1
  -2   0  12 699.957 524.231   6
   2   0 -12 1167.09 346.008   7
  -2   0  11 17835.1 1221.83   6
   2   0 -11 15024.1 958.079   1
  -2   0  10 10062.5 970.404   6
   2   0 -10 9050.76 727.664   1
  -2   0   9 54422.6 2016.49   6
   2   0  -9 54860.7 1762.29   1
   2   0  -9 54220.5 1643.66   4
  -2   0   8 19213.7 1110.70   6
   2   0  -8 22610.0 1038.49   1
   2   0  -8 20407.7 888.357   4
   2   0  -7 14655.3 663.856   4
  -2   0   7 14028.5 912.143   6
   2   0  -7 13713.4 742.489   1
  -2   0   6 27613.7 1183.59   5
   2   0  -6 27284.9 1138.64   6
  -2   0   6 27364.9 1131.56   6
  -2   0   5 423019. 7683.77   5
   2   0  -5 426122. 7591.83   6
  -2   0   5 428915. 7590.15   6
  -2   0   4 58939.3 1282.77   8
   2   0  -4 59708.3 1605.27   6
  -2   0   4 60779.3 1607.98   6
  -2   0   3 533.887 312.289   6
   2   0  -3 96.6959 205.525   6
  -2   0   3 337.792 215.825   2
  -2   0   3 200.741 163.987   8
   2   0  -3 218.165 158.921   8
  -2   0  -1 138449. 2408.82   7
  -2   0  -1 139284. 2646.70   4
   2   0   1 141724. 2640.15   4
   2   0   2 920.797 218.167   5
  -2   0  -2 909.889 122.834   7
   2   0   2 1483.25 166.750   7
   2   0   2 959.417 263.518   4
  -2   0  -2 987.530 215.673   4
  -2   0  -2 1539.11 286.167   5
  -2   0  -3 50558.9 1392.35   4
   2   0   3 48516.9 1389.47   4
  -2   0  -3 51740.5 1373.84   5
   2   0   3 50398.9 1363.68   5
  -2   0  -4 4858.51 416.430   4
   2   0   4 4519.20 434.280   4
   2   0   4 4408.53 385.176   5
  -2   0  -4 4132.69 398.652   5
   2   0   5 109516. 2564.92   5
  -2   0  -5 105861. 2565.02   5
  -2   0  -5 105233. 2561.18   4
   2   0   5 104609. 2592.72   4
   2   0   6 149507. 3428.16   4
  -2   0  -6 150789. 3457.27   5
  -2   0  -7 5952.04 301.204   7
  -2   0  -7 6517.07 773.419   5
  -2   0  -8 53731.8 1969.10   5
  -2   0  -9 15337.3 1125.15   5
  -2   0 -10 3936.52 715.421   5
  -2   0 -11 19580.5 1365.15   5
   2   0  11 17910.8 1264.37   6
   2   0  12 39588.9 1935.80   6
  -2   0 -12 39274.0 965.924   7
  -2   0 -12 40789.8 2055.79   5
   2   0  13 102171. 3404.70   6
  -2   0 -13 94023.3 1920.89   7
  -2   0 -14 2603.54 803.523   5
   2   0  14 2681.41 744.244   6
  -2   0 -15 8945.39 1177.22   5
   2   0  15 7125.63 996.498   6
  -2   0 -16 322.407 628.512   5
   2   0  16 623.573 633.875   6
  -2   0 -17 14418.7 1553.41   5
   2   0  17 12500.4 1348.86   6
  -2   0 -18 44948.7 2791.20   5
   2   0  18 46099.9 2663.40   6
  -2   0 -19 13389.7 1566.45   5
   2   0  19 14797.4 1585.26   6
  -2   0 -20 2669.85 1031.55   5
   2   0  20 134.847 542.708   6
   2   0  21-29.3099 588.245   6
  -2   0 -21 1671.40 859.669   5
   2   0  22 2752.61 756.275   6
  -2   0 -22 2091.09 918.592   5
  -2   0 -23 16574.2 1970.35   5
  -2  -1  23 876.419 731.647   6
  -2  -1  22 1856.54 761.626   6
  -2  -1  21 3013.68 907.376   6
  -2  -1  20 5522.83 1025.05   6
  -2  -1  19 4624.05 1036.74   6
   2   1 -18 10205.4 856.420   7
  -2  -1  18 10411.6 1310.60   6
  -2  -1  17 20472.9 1702.24   6
   2   1 -17 19959.7 1145.41   7
  -2  -1  16 12785.8 1280.41   6
   2   1 -16 11232.4 849.438   7
  -2  -1  15 5097.02 855.443   6
  -2  -1  14 2150.83 633.107   6
  -2  -1  13 17829.6 1341.43   6
   2   1 -13 17394.8 1133.39   1
  -2  -1  12 74988.6 2663.04   6
   2   1 -12 69590.1 2335.66   1
  -2  -1  11 63453.4 2342.69   6
   2   1 -11 62031.0 2115.15   1
  -2  -1  10 3032.22 615.783   6
   2   1 -10 2379.00 470.277   1
  -2  -1   9 2447.37 591.156   6
   2   1  -9 3235.89 569.643   1
  -2  -1   8 84536.6 2462.64   6
   2   1  -8 81821.2 2294.12   1
  -2  -1   7 113677. 2830.12   6
   2   1  -7 104464. 2601.87   1
   2   1  -6 119331. 2810.43   6
  -2  -1   6 117519. 2799.24   6
   2   1  -6 115715. 2651.41   1
  -2  -1   6 117502. 2961.10   5
  -2  -1   5 14228.6 736.169   6
   2   1  -5 13526.3 721.045   6
  -2  -1   5 13612.7 795.295   5
  -2  -1   4 167506. 3124.99   8
  -2  -1   4 171972. 3383.63   6
   2   1  -4 165003. 3362.72   6
   2   1  -3 63121.9 1382.50   8
  -2  -1   3 62542.5 1379.61   8
   2   1  -3 59872.9 1538.57   6
   2   1  -2 19682.0 642.577   8
  -2  -1   2 20513.1 729.563   2
  -2  -1   2 20571.4 644.027   8
   2   1  -1 242017. 4255.13   2
   2   1   0 49058.2 1176.19   8
   2   1   0 48709.5 1180.94   2
   2   1   1 241719. 4245.69   4
  -2  -1  -1 236630. 4284.68   8
   2   1   1 239617. 4272.33   8
  -2  -1  -1 234657. 4237.08   4
   2   1   2 11108.6 561.565   4
  -2  -1  -2 10748.8 544.978   4
   2   1   2 10848.9 582.182   8
  -2  -1  -2 12130.8 527.851   5
  -2  -1  -3 2806.23 304.412   5
   2   1   3 2636.83 265.527   5
   2   1   3 3162.86 360.960   4
  -2  -1  -3 2934.37 304.131   4
  -2  -1  -4 2054.07 315.595   5
   2   1   4 2003.03 287.090   5
  -2  -1  -4 2560.35 341.958   4
   2   1   4 1966.58 352.128   4
   2   1   5 9590.94 651.569   4
  -2  -1  -5 9943.19 621.982   5
   2   1   5 9758.16 620.839   5
   2   1   6 149116. 3455.05   4
  -2  -1  -6 155425. 3463.64   5
   2   1   7 89449.4 2515.17   4
  -2  -1  -7 89923.4 2541.59   5
   2   1   8 26964.2 1320.54   4
  -2  -1  -8 27788.8 1382.95   5
   2   1   9 1326.74 466.385   4
  -2  -1  -9 1922.84 536.360   5
  -2  -1 -10 8123.07 857.659   5
   2   1  10 6983.01 727.432   4
  -2  -1 -11 124080. 3663.61   5
   2   1  12 37310.6 1913.80   6
  -2  -1 -12 37004.7 1945.25   5
  -2  -1 -13 4350.18 857.403   5
   2   1  13 6387.92 858.664   6
  -2  -1 -14 8131.17 1080.80   5
   2   1  14 8861.32 1031.78   6
  -2  -1 -15 7350.63 1103.56   5
   2   1  15 5223.19 861.354   6
   2   1  16 39246.1 2325.20   6
  -2  -1 -16 43764.1 2485.77   5
   2   1  17 22244.3 1812.09   6
  -2  -1 -17 18724.4 1726.79   5
   2   1  18 508.808 609.909   6
  -2  -1 -18 41.6647 654.524   5
   2   1  19 11622.9 1359.31   6
  -2  -1 -19 11674.3 1493.11   5
   2   1  20 7381.76 1207.75   6
  -2  -1 -20 7289.41 1336.08   5
   2   1  21-187.442 670.452   6
  -2  -1 -21 159.593 668.164   5
   2   1  22 3359.62 1016.39   6
  -2  -1 -22 2098.02 850.188   5
  -2  -1 -23 2101.47 1003.86   5
  -2  -2  23 16070.4 1716.39   6
  -2  -2  22 4455.18 974.172   6
  -2  -2  21 2495.57 737.992   6
  -2  -2  20 4282.71 947.142   6
  -2  -2  19 33049.6 2210.83   6
  -2  -2  18 20947.9 1716.12   6
  -2  -2  17 8529.21 1110.73   6
  -2  -2  16 7084.46 1042.57   6
  -2  -2  15 1612.74 596.125   6
  -2  -2  14 38693.2 1964.85   6
  -2  -2  13 28784.1 1628.98   6
   2   2 -13 29495.8 1913.56   5
   2   2 -13 29729.9 1519.18   1
  -2  -2  12 4343.31 676.443   6
   2   2 -12 4664.45 864.334   5
   2   2 -12 4249.05 637.779   1
  -2  -2  11 11962.6 1008.07   6
   2   2 -11 12994.7 1268.54   5
   2   2 -11 13166.2 938.425   1
  -2  -2  10 2617.66 573.584   6
   2   2 -10 2877.76 568.947   1
   2   2 -10 2235.09 682.180   5
   2   2  -9 15150.5 1192.56   5
  -2  -2   9 17736.8 1120.85   6
   2   2  -9 15026.9 994.100   1
  -2  -2   8 4147.42 640.041   6
   2   2  -8 5049.76 677.076   1
  -2  -2   7 15490.9 919.106   6
   2   2  -7 13905.7 855.869   1
   2   2  -6 42119.6 1416.26   1
   2   2  -6 43179.8 1456.25   6
  -2  -2   6 42885.4 1438.73   6
  -2  -2   6 40819.6 1299.03   8
  -2  -2   5 252515. 5004.45   5
   2   2  -5 240436. 4678.10   6
  -2  -2   5 241346. 4680.18   6
  -2  -2   5 241164. 4512.17   8
  -2  -2   4 13465.2 750.809   5
   2   2  -4 12812.3 671.458   6
   2   2  -4 13828.2 612.174   8
  -2  -2   4 12872.5 604.695   8
  -2  -2   3 38884.2 1116.35   8
   2   2  -3 40229.8 1115.76   8
   2   2  -2 4496.83 377.429   8
  -2  -2   2 4869.45 384.503   8
  -2  -2   1 123428. 2478.26   2
   2   2  -1 122600. 2469.37   8
  -2  -2   1 123896. 2455.64   8
   2   2   0 340143. 5733.76   8
  -2  -2   0 327573. 5722.06   8
  -2  -2   0 326942. 5649.36   2
   2   2   0 326443. 5621.76   2
   2   2   1 452.071 263.040   8
  -2  -2  -1 381.534 170.706   3
   2   2   1 599.072 274.264   2
   2   2   2 46438.6 1094.99   3
  -2  -2  -2 50260.4 1111.20   3
   2   2   2 47485.1 1352.61   8
  -2  -2  -2 48474.8 1392.15   8
   2   2   2 50580.3 1390.37   4
   2   2   3 27773.4 1021.48   8
   2   2   3 28146.4 1033.30   4
  -2  -2  -3 29234.8 883.130   5
   2   2   3 27172.0 732.694   3
   2   2   4 34258.9 1237.92   8
  -2  -2  -4 33540.3 1184.80   4
   2   2   4 34203.8 1207.10   4
   2   2   4 32338.3 1039.99   5
  -2  -2  -4 34000.8 1074.03   5
   2   2   5 84816.8 2235.16   4
   2   2   5 85857.3 2059.73   5
  -2  -2  -5 83178.2 2083.57   5
   2   2   6 45981.4 1466.93   5
  -2  -2  -6 44388.2 1531.20   5
   2   2   6 44935.1 1587.90   4
  -2  -2  -7 22407.8 1137.79   5
   2   2   7 22019.8 1161.68   4
  -2  -2  -8 14942.8 966.214   5
   2   2   8 14647.7 960.718   4
  -2  -2  -9-714.125 436.159   5
   2   2   9 12.3108 391.738   4
   2   2  10 30053.7 1501.06   4
  -2  -2 -10 31196.6 1555.99   5
   2   2  11 380.462 466.086   4
  -2  -2 -11-114.719 511.058   5
  -2  -2 -12 15732.7 1255.75   5
   2   2  12 16900.2 1255.49   4
   2   2  13 13522.0 1268.06   6
  -2  -2 -13 13613.6 1220.63   5
  -2  -2 -14 4868.49 810.907   5
   2   2  14 5324.21 868.339   6
  -2  -2 -15 819.282 670.171   5
   2   2  15 1593.67 641.729   6
  -2  -2 -16 39.7600 634.905   5
   2   2  16 1008.23 547.340   6
  -2  -2 -17 12180.3 1359.69   5
   2   2  17 13087.1 1429.94   6
   2   2  18 32033.9 2263.73   6
  -2  -2 -18 32722.6 2330.75   5
   2   2  19 15780.8 1691.63   6
  -2  -2 -19 16180.3 1693.96   5
   2   2  20-916.873 736.248   6
  -2  -2 -20 716.259 595.741   5
   2   2  21 47.8095 567.329   6
  -2  -2 -21-144.466 646.354   5
  -2  -2 -22 4676.66 1080.70   5
  -2  -2 -23 19720.3 2120.03   5
  -2  -3  24 3715.55 1085.21   6
  -2  -3  23 89.1804 611.829   6
  -2  -3  22-821.422 663.624   6
  -2  -3  21 457.701 616.993   6
  -2  -3  20 7256.12 1126.95   6
  -2  -3  19 7.82068 594.956   6
  -2  -3  18 5690.58 948.783   6
  -2  -3  17 31254.2 2014.75   6
  -2  -3  16 10800.1 1147.60   6
  -2  -3  15 67.0124 523.923   6
  -2  -3  14 1600.26 600.747   6
   2   3 -14 1633.42 744.982   5
  -2  -3  13 29739.6 1685.61   6
   2   3 -13 30234.5 1960.95   5
  -2  -3  12 104788. 3199.72   6
   2   3 -12 100325. 3587.51   5
   2   3 -12 102501. 3083.65   1
  -2  -3  11 28876.2 1513.19   6
   2   3 -11 26742.5 1700.13   5
   2   3 -11 27666.0 1452.26   1
  -2  -3  10 3425.52 588.119   6
   2   3 -10 2576.70 655.240   5
   2   3 -10 3361.99 628.354   1
  -2  -3   9 5547.98 713.943   6
   2   3  -9 3816.99 716.487   5
   2   3  -9 4358.90 622.318   1
  -2  -3   8 29385.5 1378.89   6
   2   3  -8 28557.0 1343.95   1
  -2  -3   7 244252. 4982.52   6
  -2  -3   7 242575. 4862.47   8
   2   3  -7 247857. 5087.67   1
   2   3  -6 23109.4 1013.43   6
   2   3  -6 20640.2 1023.24   1
  -2  -3   6 21491.8 959.899   8
  -2  -3   5 14788.6 889.667   5
   2   3  -5 14280.4 780.878   1
  -2  -3   5 13478.6 746.627   8
   2   3  -5 13060.5 724.003   6
   2   3  -4 1631.66 272.604   6
  -2  -3   4 1562.69 328.803   5
   2   3  -4 1816.91 287.976   8
  -2  -3   4 2013.44 298.310   8
   2   3  -3 76361.8 1831.99   8
  -2  -3   3 72541.6 1812.60   8
   2   3  -2 306438. 5397.40   8
  -2  -3   2 294762. 5377.98   8
  -2  -3   1 5765.92 447.746   8
   2   3  -1 5855.18 423.738   8
   2   3   0 4815.95 370.941   8
  -2  -3   0 5264.58 409.994   3
  -2  -3   0 5300.96 421.015   8
  -2  -3   0 5480.92 358.052   2
   2   3   1 37381.2 1152.52   8
   2   3   1 38627.5 993.819   2
   2   3   1 35450.0 1069.08   3
  -2  -3  -1 37283.9 1082.08   3
  -2  -3  -1 37695.5 1184.41   8
   2   3   2 53757.5 1375.74   3
  -2  -3  -2 58206.6 1394.51   3
   2   3   2 58750.1 1578.92   8
  -2  -3  -2 55555.4 1579.37   8
   2   3   2 57823.3 1306.41   2
  -2  -3  -3 4655.61 335.099   5
  -2  -3  -3 4175.89 481.704   8
   2   3   3 4491.23 355.481   3
   2   3   3 5011.93 489.607   4
   2   3   3 4711.11 446.540   8
  -2  -3  -4 14711.3 648.741   5
   2   3   4 16129.3 851.503   4
   2   3   4 16308.8 576.696   7
   2   3   4 15115.9 608.844   3
   2   3   5 60328.9 1286.01   7
   2   3   5 60218.1 1579.71   5
   2   3   5 61478.5 1864.58   4
  -2  -3  -5 58241.2 1618.12   5
   2   3   6 120811. 2206.08   7
  -2  -3  -6 125010. 2844.89   5
   2   3   6 123984. 2769.67   5
   2   3   6 131733. 3115.30   4
   2   3   7 74229.8 2277.11   4
   2   3   7 72572.3 1353.37   7
  -2  -3  -7 78920.0 2157.98   5
  -2  -3  -8 712.890 429.644   5
   2   3   8 433.220 379.276   4
  -2  -3  -9 14583.9 1003.45   5
   2   3   9 14031.5 990.021   4
  -2  -3 -10 23235.9 1310.82   5
   2   3  10 21135.5 1258.73   4
   2   3  11 60238.3 2308.08   4
  -2  -3 -11 62324.3 2366.13   5
   2   3  12 27064.7 1565.20   4
  -2  -3 -12 27527.8 1626.59   5
  -2  -3 -13 2294.72 654.957   5
   2   3  13 1904.91 633.064   4
   2   3  13 2721.17 725.341   6
  -2  -3 -14 5058.78 866.967   5
   2   3  14 3333.66 733.934   4
   2   3  14 3945.57 846.359   6
  -2  -3 -15 42.9426 602.148   5
   2   3  15-164.790 496.367   6
  -2  -3 -16 4909.48 976.441   5
   2   3  16 4631.49 917.918   6
  -2  -3 -17 5834.01 965.533   5
   2   3  17 5018.76 1005.13   6
  -2  -3 -18-456.982 612.029   5
   2   3  18-121.471 595.968   6
  -2  -3 -19 9260.48 1358.12   5
   2   3  19 8269.46 1231.41   6
  -2  -3 -20 13612.9 1619.98   5
   2   3  20 12500.2 1545.04   6
  -2  -3 -21 1801.17 776.795   5
   2   3  21 4227.99 1001.43   6
  -2  -3 -22 2796.20 893.775   5
  -2  -4  24 21277.7 2000.40   6
  -2  -4  23 9552.91 1414.73   6
  -2  -4  22 689.422 633.556   6
  -2  -4  21 272.266 561.565   6
  -2  -4  20 801.827 562.847   6
  -2  -4  19 40836.8 2414.64   6
  -2  -4  18 37973.4 2258.21   6
  -2  -4  17 10188.7 1169.35   6
  -2  -4  16 1912.27 695.303   6
  -2  -4  15 923.090 662.791   6
  -2  -4  14 22112.9 1475.49   6
   2   4 -14 21539.9 1796.33   5
  -2  -4  13 28436.4 1633.99   6
   2   4 -13 27842.1 1932.60   5
   2   4 -12-318.382 480.684   1
  -2  -4  12 471.190 512.404   6
   2   4 -12-208.975 720.210   5
   2   4 -11 27017.1 1458.07   1
  -2  -4  11 28568.3 1484.62   6
   2   4 -11 25917.5 1718.41   5
   2   4 -10 16349.7 1127.61   1
   2   4 -10 17214.3 1319.75   5
  -2  -4  10 17801.9 1110.63   6
  -2  -4   9 85.9144 468.630   8
   2   4  -9 173.043 430.443   1
  -2  -4   9-416.704 470.980   6
   2   4  -9-263.275 666.312   5
  -2  -4   8 43350.9 1662.02   6
  -2  -4   8 46620.6 1714.02   8
   2   4  -8 49352.2 1847.24   1
   2   4  -8 46487.6 2063.95   5
  -2  -4   7 4101.92 663.206   8
   2   4  -7 4175.09 623.458   1
   2   4  -6 24858.8 1191.79   1
   2   4  -6 25867.8 1079.10   6
  -2  -4   6 26152.5 1185.84   8
  -2  -4   5 57380.5 1730.91   8
   2   4  -5 61041.3 1833.13   1
   2   4  -5 58873.8 1690.12   6
  -2  -4   4 50156.4 1652.80   5
   2   4  -4 47485.5 1514.48   1
  -2  -4   4 46808.8 1493.73   8
  -2  -4   3 2536.62 383.918   5
  -2  -4   3 2539.28 390.570   8
   2   4  -2 58835.8 1623.26   8
  -2  -4   2 56903.4 1627.45   8
  -2  -4   2 58744.8 1727.65   3
   2   4  -1 82391.6 2005.95   8
  -2  -4   1 75499.4 2013.86   3
  -2  -4   1 79165.2 1974.36   8
  -2  -4   0 116317. 2626.25   3
  -2  -4   0 116614. 2623.72   8
   2   4   0 114923. 2605.78   8
  -2  -4   0 119034. 2426.98   2
  -2  -4  -1 17674.2 789.054   3
   2   4   1 14927.9 751.335   3
  -2  -4  -1 16860.8 653.233   2
  -2  -4  -1 18420.0 853.554   8
   2   4   1 19125.4 841.977   8
  -2  -4  -2 890.472 323.756   8
   2   4   2 416.363 214.372   8
  -2  -4  -2 330.159 174.572   3
   2   4   2 630.782 234.874   3
  -2  -4  -3-290.483 181.610   5
   2   4   3-232.795 197.890   2
  -2  -4  -3-780.400 434.809   8
   2   4   3-366.533 246.468   3
   2   4   4 62446.5 1557.16   7
   2   4   4 65850.3 1937.81   4
  -2  -4  -4 62938.8 1926.91   8
  -2  -4  -4 60215.2 1488.33   5
   2   4   4 60037.7 1599.58   3
   2   4   5 112786. 2862.15   4
   2   4   5 105324. 2418.57   3
   2   4   5 112398. 2298.76   7
  -2  -4  -5 110450. 2430.04   5
   2   4   6 4030.93 341.220   7
   2   4   6 4474.15 560.797   4
  -2  -4  -6 4181.23 468.321   5
   2   4   6 4090.47 411.557   5
   2   4   7 16618.4 832.912   5
  -2  -4  -7 16378.6 883.673   5
   2   4   7 16332.1 593.639   7
   2   4   7 17305.0 1065.83   4
   2   4   8 90.5373 136.783   7
  -2  -4  -8 218.574 330.438   5
   2   4   8 375.531 434.530   4
   2   4   9 1285.51 252.506   1
  -2  -4  -9 1058.43 396.846   5
   2   4   9 907.100 416.349   4
   2   4  10 24714.5 988.883   1
   2   4  10 27439.5 1460.15   4
  -2  -4 -10 26606.8 1391.44   5
  -2  -4 -11 2160.61 566.509   5
   2   4  11 909.368 446.524   4
  -2  -4 -12 53861.8 2261.79   5
   2   4  12 52292.3 2246.15   4
  -2  -4 -13 26374.4 1612.76   5
   2   4  13 27067.2 1780.14   6
   2   4  13 24058.8 1557.71   4
   2   4  14 22745.0 1727.81   6
  -2  -4 -14 22551.9 1605.64   5
   2   4  14 24279.1 1641.57   4
  -2  -4 -15 192.423 564.089   5
   2   4  15-237.433 560.490   6
   2   4  15 290.997 485.749   4
  -2  -4 -16-460.873 517.145   5
   2   4  16-986.584 637.800   4
   2   4  17 18216.0 1683.49   6
  -2  -4 -17 18779.4 1643.25   5
   2   4  18 28241.0 2193.26   6
  -2  -4 -18 29716.1 2146.40   5
   2   4  19 12735.3 1615.35   6
  -2  -4 -19 11499.5 1489.26   5
   2   4  20 5012.58 1060.47   6
  -2  -4 -20 3135.72 862.433   5
   2   4  21 1035.51 599.568   6
  -2  -5  24 604.062 728.312   6
  -2  -5  24 592.839 642.832   8
  -2  -5  23 4014.39 963.027   6
  -2  -5  22 2886.83 820.100   6
  -2  -5  21-326.632 675.938   6
  -2  -5  20 14542.1 1465.96   6
  -2  -5  19 892.519 550.299   6
  -2  -5  18 6847.65 1033.52   6
  -2  -5  17 22147.3 1674.57   6
  -2  -5  16 6506.81 909.810   6
  -2  -5  15 3040.36 701.275   6
   2   5 -14-720.812 750.783   5
  -2  -5  14-180.858 513.041   6
   2   5 -13 65488.7 3086.58   5
  -2  -5  13 70509.1 2625.69   6
   2   5 -12 114129. 3508.45   1
   2   5 -12 115525. 3997.49   5
  -2  -5  12 112927. 3352.32   6
   2   5 -11 65003.9 2798.52   5
  -2  -5  11 66552.3 2340.84   8
  -2  -5  11 63831.7 2315.04   6
   2   5 -11 65282.6 2423.49   1
  -2  -5  10-172.515 435.370   8
   2   5 -10-484.756 655.984   5
   2   5 -10-511.177 488.513   1
  -2  -5  10-133.223 424.434   6
   2   5  -9 1194.31 467.288   1
  -2  -5   9 364.133 482.016   8
   2   5  -9-11.1907 561.880   5
  -2  -5   8 85190.5 2545.79   8
   2   5  -8 88972.2 2675.03   1
  -2  -5   7 89685.4 2561.08   8
   2   5  -7 92324.6 2669.15   1
  -2  -5   6 4353.46 733.232   8
   2   5  -6 4596.86 684.960   1
   2   5  -6 5131.78 548.081   6
  -2  -5   5 944.051 568.837   8
   2   5  -5 836.994 495.508   1
   2   5  -5 394.641 290.292   6
  -2  -5   4 5040.39 628.805   8
  -2  -5   4 6167.29 607.909   5
   2   5  -4 7331.26 656.932   1
  -2  -5   3 4052.60 522.203   8
   2   5  -3 2476.84 372.331   1
  -2  -5   3 3574.65 452.803   5
  -2  -5   2 33176.0 1249.48   8
  -2  -5   2 34305.0 1213.24   5
   2   5  -2 32121.3 1137.19   1
  -2  -5   1 9568.10 661.437   8
  -2  -5   0 2888.86 444.177   8
   2   5   0 2832.74 422.955   3
  -2  -5  -1 108127. 2592.49   3
   2   5   1 98289.7 2505.80   3
  -2  -5  -1 105156. 2566.10   8
  -2  -5  -1 105374. 2227.31   2
  -2  -5  -2 2079.90 326.117   3
   2   5   2 2320.46 357.286   3
  -2  -5  -2 2919.76 504.798   8
  -2  -5  -3 98661.1 2511.01   8
  -2  -5  -3 92210.4 1830.35   5
   2   5   4 5243.50 522.694   3
  -2  -5  -4 5805.85 400.410   5
  -2  -5  -4 7103.27 760.716   8
   2   5   4 5954.88 525.750   7
  -2  -5  -5 95249.5 2143.70   5
   2   5   5 101885. 2774.11   4
   2   5   5 95157.5 2382.33   3
   2   5   5 100546. 2292.95   7
  -2  -5  -5 98513.2 2742.49   8
   2   5   5 99346.3 1932.54   2
   2   5   6 206192. 4606.12   4
   2   5   6 198505. 4126.26   3
  -2  -5  -6 198577. 3978.13   5
   2   5   6 209844. 3937.85   7
   2   5   7 17690.7 1103.05   4
  -2  -5  -7 16912.7 875.044   5
   2   5   7 18580.7 753.909   7
   2   5   7 17305.0 803.324   5
  -2  -5  -8 1284.73 372.757   5
   2   5   8 1700.57 243.443   7
   2   5   8 2193.55 483.206   4
   2   5   9 468.588 142.675   1
  -2  -5  -9 365.751 337.184   5
   2   5   9 346.143 354.297   4
   2   5   9 30.8992 152.894   7
   2   5  10 42412.6 1031.77   7
  -2  -5 -10 44971.9 1790.36   5
   2   5  10 41920.5 1247.84   1
   2   5  10 44779.9 1940.84   4
  -2  -5 -11 115901. 3301.67   5
   2   5  11 109579. 3420.98   4
  -2  -5 -12 31597.6 1665.82   5
   2   5  12 28759.1 1653.04   4
   2   5  13-634.997 544.295   4
  -2  -5 -13-488.369 578.082   5
   2   5  14 13629.8 1365.63   6
  -2  -5 -14 12531.3 1220.58   5
   2   5  14 13394.8 1241.70   4
   2   5  15 7203.76 1048.65   6
   2   5  15 7166.96 1000.05   4
  -2  -5 -15 6660.90 957.264   5
   2   5  16 27162.6 2012.07   6
  -2  -5 -16 25383.8 1821.93   5
   2   5  16 24155.7 1720.96   4
  -2  -5 -17 4111.15 803.761   5
   2   5  17 4753.10 1063.39   6
   2   5  17 3161.36 732.016   4
   2   5  18-107.722 588.780   6
  -2  -5 -18 534.860 654.072   5
   2   5  19 11758.5 1556.77   6
   2   5  20 9863.88 1487.62   6
  -2  -6  24 8431.47 1358.57   6
  -2  -6  23 9496.80 1279.82   8
  -2  -6  23 10080.2 1430.22   6
  -2  -6  22 3438.03 898.609   8
  -2  -6  22 2736.80 778.334   6
  -2  -6  21 1536.60 661.828   8
  -2  -6  21 3281.11 929.072   6
  -2  -6  20 8515.41 1116.66   8
  -2  -6  20 6435.45 1069.87   6
  -2  -6  19 38277.2 2196.09   8
  -2  -6  19 39546.6 2351.46   6
  -2  -6  18 23868.4 1716.50   8
  -2  -6  18 22868.8 1728.29   6
  -2  -6  17 3785.69 773.387   8
  -2  -6  17 4251.16 864.596   6
  -2  -6  16-1141.60 723.207   8
  -2  -6  16-45.3356 521.133   6
  -2  -6  15 520.440 621.454   8
  -2  -6  15 738.454 518.835   6
  -2  -6  14 19882.6 1380.77   6
  -2  -6  14 17928.8 1368.16   8
   2   6 -13 68144.6 3167.45   5
  -2  -6  13 69704.1 2573.78   6
  -2  -6  13 70008.3 2615.30   8
   2   6 -12 4527.69 919.097   5
  -2  -6  12 5191.84 745.106   6
  -2  -6  12 6512.83 883.516   8
   2   6 -11 31022.6 1970.73   5
   2   6 -11 29841.9 1646.64   1
  -2  -6  11 30971.8 1624.43   8
   2   6 -10 28797.3 1812.41   5
  -2  -6  10 29982.0 1522.67   8
   2   6 -10 26857.2 1518.62   1
  -2  -6   9 28691.8 1475.19   8
   2   6  -9 30010.5 1549.22   1
  -2  -6   8 4771.74 728.999   8
   2   6  -8 6571.06 727.727   1
  -2  -6   7 14526.5 1020.25   8
   2   6  -7 13104.0 965.750   1
  -2  -6   6 82356.9 2491.09   8
   2   6  -6 89883.8 2573.60   1
   2   6  -6 81088.8 2193.05   6
   2   6  -5 73773.1 2036.29   6
  -2  -6   5 77151.4 2347.67   8
  -2  -6   4 29620.2 1412.68   8
   2   6  -4 32218.7 1341.33   1
  -2  -6   3 25250.6 1191.04   5
   2   6  -3 30640.4 1258.05   1
  -2  -6   3 27581.7 1317.77   8
  -2  -6   2 25356.1 1106.94   5
  -2  -6   2 24749.7 1216.92   8
   2   6  -1 148512. 3064.24   1
  -2  -6   1 136109. 2997.90   5
  -2  -6   1 138686. 3292.63   8
  -2  -6   0 143762. 3314.80   8
   2   6   0 135366. 3350.71   3
   2   6   0 146333. 2959.80   1
  -2  -6  -1 45882.1 1623.52   8
  -2  -6  -1 42823.9 1261.51   2
   2   6   1 45956.3 1608.85   3
   2   6   2 48502.2 1617.07   3
  -2  -6  -2 44632.5 1243.85   2
  -2  -6  -2 45532.4 1657.92   8
  -2  -6  -3 6918.43 339.805   5
  -2  -6  -3 7644.62 780.566   8
   2   6   3 7379.01 640.514   3
   2   6   4 62242.8 1918.32   3
  -2  -6  -4 60659.5 1364.89   5
  -2  -6  -4 69052.0 2105.11   8
  -2  -6  -5 41256.5 1138.48   5
   2   6   5 46035.8 1486.54   7
  -2  -6  -5 43958.1 1718.85   8
   2   6   5 43290.1 1541.07   3
   2   6   6 574.545 314.591   3
   2   6   6 717.475 264.187   7
   2   6   6-7.80060 424.164   4
  -2  -6  -6 651.820 492.303   8
  -2  -6  -6 680.752 227.670   5
   2   6   7-326.843 360.326   4
   2   6   7-135.685 219.919   7
  -2  -6  -7-263.698 246.388   5
   2   6   7 102.220 274.161   3
   2   6   7-33.1365 138.707   2
   2   6   8 6244.68 740.203   4
   2   6   8 7364.02 644.587   3
   2   6   8 6225.06 486.954   7
   2   6   8 6203.91 324.509   1
  -2  -6  -8 6765.54 600.236   5
  -2  -6  -9 6219.60 614.597   5
   2   6   9 5669.65 332.652   1
   2   6   9 6519.24 464.636   7
   2   6   9 6582.06 743.917   4
  -2  -6 -10 14297.0 957.804   5
   2   6  10 12272.7 584.582   7
   2   6  10 13267.2 1095.18   4
  -2  -6 -11 794.705 464.177   5
   2   6  11-626.927 471.858   4
  -2  -6 -12 36156.1 1747.45   5
   2   6  12 35240.2 1878.68   4
  -2  -6 -13 54066.4 2291.50   5
   2   6  13 50599.1 2349.31   4
   2   6  14 1463.48 575.590   6
  -2  -6 -14 1179.74 513.846   5
   2   6  14 806.220 554.327   4
   2   6  15 1326.91 621.611   4
   2   6  15-97.1041 644.010   6
  -2  -6 -15 933.713 513.353   5
   2   6  16 2557.93 695.917   4
   2   6  16 2000.90 815.257   6
  -2  -6 -16 2865.09 714.729   5
   2   6  17 5425.03 893.812   4
   2   6  17 5852.63 1080.53   6
   2   6  18 17153.0 1619.23   4
   2   6  18 20657.9 1897.08   6
   2   6  19 21706.9 2056.50   6
   2   6  20 840.943 565.212   6
  -2  -7  23 631.407 579.537   8
  -2  -7  22 2791.00 842.021   6
  -2  -7  22 1679.47 727.846   8
  -2  -7  21 3156.73 819.922   6
  -2  -7  21 4500.58 996.003   8
  -2  -7  20 15940.8 1566.20   6
  -2  -7  20 18057.3 1609.56   8
  -2  -7  19-166.315 573.336   6
  -2  -7  19-218.001 687.517   8
  -2  -7  18 17090.9 1483.57   6
  -2  -7  18 17820.7 1549.13   8
  -2  -7  17 8938.45 1069.12   6
  -2  -7  17 7376.72 1021.88   8
  -2  -7  16 3295.61 738.858   6
  -2  -7  16 3158.08 801.158   8
  -2  -7  15 302.013 602.032   8
  -2  -7  14-594.639 676.373   8
  -2  -7  13 63572.0 2557.05   8
  -2  -7  12 86109.2 2978.17   8
  -2  -7  11 13286.6 1146.57   8
   2   7 -10 10336.8 993.724   1
  -2  -7  10 12222.5 1021.99   8
   2   7  -9 24.4431 427.406   1
  -2  -7   9 138.130 479.226   8
   2   7  -8 103852. 3108.10   1
  -2  -7   8 105139. 3111.66   8
  -2  -7   7 73591.5 2426.35   8
   2   7  -7 72345.1 2457.96   1
  -2  -7   6 16255.2 1066.44   8
   2   7  -6 15054.4 1033.17   1
   2   7  -5 6942.59 710.357   1
  -2  -7   5 6623.67 741.664   8
   2   7  -4 8073.72 745.901   1
  -2  -7   4 9227.42 884.297   8
  -2  -7   3 47309.3 1649.39   5
  -2  -7   3 48819.0 1800.88   8
   2   7  -3 53982.7 1746.47   1
   2   7  -2 32792.3 1261.84   1
  -2  -7   2 32509.5 1243.29   5
  -2  -7   2 32771.5 1442.22   8
  -2  -7   1 347.312 475.027   8
   2   7  -1 335.048 337.226   1
  -2  -7   1 146.112 260.464   5
   2   7   0 7881.45 568.976   1
  -2  -7   0 7234.10 704.939   8
   2   7   0 8913.16 816.934   3
  -2  -7   0 7560.87 502.229   5
   2   7   1 69648.0 2191.70   3
  -2  -7  -1 61359.9 1532.47   5
  -2  -7  -1 68542.0 2112.00   8
   2   7   1 71779.4 1723.40   1
  -2  -7  -1 69603.9 1760.36   2
  -2  -7  -2 52428.0 1793.80   8
   2   7   2 48414.8 1277.77   1
   2   7   2 44686.1 1707.50   3
  -2  -7  -2 49140.6 1343.92   2
  -2  -7  -3 54.9223 496.562   8
  -2  -7  -3 28.7287 120.688   5
   2   7   3-42.0135 325.184   3
   2   7   3-104.596 163.324   1
  -2  -7  -4 620.999 461.934   8
   2   7   4 804.990 327.017   3
  -2  -7  -4 628.117 148.021   5
  -2  -7  -5 50434.2 1897.89   8
   2   7   5 51923.8 1786.37   3
  -2  -7  -5 45395.1 1120.72   5
  -2  -7  -6 53556.0 1997.58   8
   2   7   6 51636.4 1830.15   3
   2   7   6 55083.8 2094.99   4
  -2  -7  -6 50699.4 1323.61   5
   2   7   7 20183.6 1229.01   4
  -2  -7  -7 18414.7 791.853   5
   2   7   7 19893.7 1080.28   3
  -2  -7  -8 544.702 256.834   5
   2   7   8 651.606 380.285   4
   2   7   8 581.162 310.580   3
   2   7   9 1050.87 363.618   3
  -2  -7  -9 1594.17 360.282   5
   2   7   9 1633.12 521.189   4
   2   7  10 4289.87 589.630   3
   2   7  10 4113.36 724.452   4
  -2  -7 -10 3604.84 542.853   5
   2   7  11 71186.1 2726.96   4
  -2  -7 -11 71153.6 2333.47   5
   2   7  11 70815.8 2359.25   3
  -2  -7 -12 24955.4 1391.28   5
   2   7  12 25803.7 1663.31   4
  -2  -7 -13 6168.73 774.650   5
   2   7  13 4763.05 812.106   4
   2   7  14 1903.10 763.525   6
   2   7  14 770.843 596.818   4
   2   7  15 1817.91 725.587   6
   2   7  15 2765.38 682.683   4
   2   7  16 12084.4 1430.52   6
   2   7  16 10511.7 1156.23   4
   2   7  17 8591.80 1243.86   6
   2   7  17 7840.85 1065.75   4
   2   7  18-109.790 716.043   6
   2   7  18 1708.85 612.481   4
   2   7  19 23269.4 2169.93   6
   2   7  19 16300.3 1592.07   4
  -2  -8  22 1215.30 722.627   8
  -2  -8  21 212.474 657.369   8
  -2  -8  20 14401.6 1512.78   8
  -2  -8  19 41158.8 2397.27   8
  -2  -8  18 12974.6 1409.75   8
  -2  -8  17 1851.29 726.566   8
  -2  -8  16 5511.49 879.871   8
  -2  -8  15 14222.3 1329.61   8
  -2  -8  14 18671.4 1454.08   8
  -2  -8  13 9135.20 1044.67   8
  -2  -8  12 633.241 579.421   8
  -2  -8  11 38047.5 1920.78   8
  -2  -8  10 21023.2 1410.89   8
   2   8  -9 22041.1 1405.45   1
  -2  -8   9 19694.3 1344.06   8
   2   8  -8 6603.14 793.560   1
  -2  -8   8 5417.92 752.288   8
   2   8  -7 6199.86 723.844   1
  -2  -8   7 6545.15 772.153   8
  -2  -8   6 107672. 3131.57   8
   2   8  -6 107851. 3091.32   1
  -2  -8   5 43806.1 1808.53   8
   2   8  -5 42368.9 1714.43   1
   2   8  -4 913.924 341.597   1
  -2  -8   4 1088.17 492.287   8
   2   8  -3 7570.42 664.941   1
  -2  -8   3 7411.18 754.308   8
   2   8  -2 8513.15 676.865   1
  -2  -8   2 8276.54 785.681   8
  -2  -8   2 7768.37 628.440   5
  -2  -8   1 97048.1 2440.68   5
  -2  -8   1 105447. 2904.02   8
  -2  -8   0 79067.8 1966.45   5
   2   8   0 88954.2 2193.42   1
  -2  -8   0 90227.4 2572.07   8
   2   8   0 89326.9 2708.41   3
   2   8   1-231.265 409.604   3
  -2  -8  -1 632.365 438.639   8
  -2  -8  -1-38.6915 176.527   5
   2   8   1 501.769 233.790   1
  -2  -8  -2 434.494 232.026   2
   2   8   2 162.166 196.337   1
   2   8   2 370.964 402.598   3
  -2  -8  -2 47.1384 134.696   5
  -2  -8  -2 15.8832 412.342   8
  -2  -8  -3 3460.41 585.236   8
   2   8   3 3601.53 304.132   1
   2   8   3 3799.88 564.127   3
   2   8   4 48148.3 1835.60   3
  -2  -8  -4 48404.4 1877.42   8
   2   8   4 44273.0 1055.46   1
   2   8   5 28497.2 1388.88   3
  -2  -8  -5 27545.9 1435.85   8
  -2  -8  -6 753.311 153.075   5
   2   8   6 446.188 340.353   3
  -2  -8  -6 782.381 510.517   8
   2   8   7 10639.8 984.724   4
   2   8   7 11000.0 872.713   3
  -2  -8  -7 9484.49 935.391   8
  -2  -8  -7 8932.85 494.818   5
  -2  -8  -8 6850.80 498.890   5
   2   8   8 6912.95 828.377   4
   2   8   8 7287.13 732.676   3
   2   8   9 7222.25 856.565   4
  -2  -8  -9 7640.90 599.352   5
   2   8   9 7579.77 756.157   3
   2   8  10 155.049 426.085   4
  -2  -8 -10 379.604 310.548   5
   2   8  10 545.055 419.242   3
   2   8  11-687.062 519.803   4
   2   8  11 5.68553 361.864   3
   2   8  12 5619.14 886.376   4
   2   8  12 6314.30 741.902   3
   2   8  13 23207.2 1378.74   3
   2   8  13 27367.9 1912.52   6
   2   8  13 24272.8 1659.78   4
   2   8  14 561.164 545.450   6
   2   8  14 525.314 504.361   4
   2   8  15-386.831 604.820   6
   2   8  15 1293.71 647.870   4
   2   8  16 1361.62 679.380   4
   2   8  16 1362.77 791.747   6
   2   8  17 16624.5 1728.83   6
   2   8  17 14313.7 1487.37   4
   2   8  18 29366.3 2353.61   6
   2   8  18 20463.0 1809.52   4
   2   8  19 2676.34 935.847   6
   2   8  19 769.780 614.213   4
  -2  -9  21 2044.99 839.718   8
  -2  -9  20 11203.2 1390.91   8
  -2  -9  19-105.259 699.576   8
  -2  -9  18 14775.8 1505.32   8
  -2  -9  17 26220.2 1887.14   8
  -2  -9  16 100.360 641.460   8
  -2  -9  15 2647.77 758.102   8
  -2  -9  14 252.202 667.662   8
  -2  -9  13 20094.8 1559.79   8
  -2  -9  12 88077.9 3198.13   8
  -2  -9  11 17438.1 1415.57   8
  -2  -9  10 5203.72 832.326   8
  -2  -9   9-0.60243 575.148   8
  -2  -9   8 45635.1 2074.83   8
  -2  -9   7 56726.9 2287.21   8
   2   9  -7 57357.2 2239.50   1
  -2  -9   6 22093.9 1338.23   8
   2   9  -6 19851.5 1241.37   1
  -2  -9   5 1319.92 523.076   8
   2   9  -5 1965.86 469.833   1
   2   9  -4 330.756 338.664   1
  -2  -9   4 209.805 463.298   8
   2   9  -3-469.995 385.507   1
  -2  -9   3-89.1331 466.535   8
   2   9  -2 43543.5 1575.68   1
  -2  -9   2 38946.5 1456.03   5
  -2  -9   2 44616.7 1799.96   8
  -2  -9   1 2772.46 567.676   8
   2   9  -1 2173.52 375.917   1
  -2  -9   1 2400.93 342.256   5
   2   9   0 38338.9 1784.00   3
   2   9   0 41784.1 1391.09   1
  -2  -9   0 43277.3 1772.28   8
  -2  -9   0 36771.0 1168.61   5
   2   9   1 12198.2 986.725   3
  -2  -9  -1 14379.2 1035.63   8
   2   9   1 14589.6 730.860   1
  -2  -9  -1 11657.2 521.369   5
  -2  -9  -2 1745.15 297.177   2
   2   9   2 1980.19 304.468   1
   2   9   2 2580.29 532.280   3
  -2  -9  -2 1487.18 455.865   8
   2   9   3 7626.58 803.938   3
  -2  -9  -3 6666.90 462.282   2
  -2  -9  -3 6872.61 760.290   8
   2   9   4 3319.05 546.305   3
  -2  -9  -4 2908.37 586.903   8
   2   9   5 63746.6 2303.52   3
  -2  -9  -5 63900.6 2342.10   8
   2   9   6 42747.4 1857.99   3
  -2  -9  -6 43616.6 1921.07   8
   2   9   7 7869.77 875.976   4
   2   9   7 6713.16 786.428   3
  -2  -9  -7 8353.02 909.798   8
   2   9   8 4222.09 625.921   3
   2   9   8 4649.12 734.889   4
   2   9   9 5127.60 699.340   3
   2   9   9 5720.07 827.016   4
   2   9  10 34665.0 1920.29   4
   2   9  10 38394.8 1788.02   3
   2   9  11 16507.2 1404.47   4
   2   9  11 17537.4 1216.96   3
   2   9  12 5918.32 757.441   3
   2   9  12 4514.35 817.114   4
   2   9  13 5365.70 751.457   3
   2   9  13 5176.50 985.356   6
   2   9  13 4059.80 809.034   4
   2   9  14 7.83103 566.077   6
   2   9  14 495.195 552.891   4
   2   9  15 1874.14 734.445   6
   2   9  15 2226.50 642.948   4
   2   9  16 12972.9 1484.59   6
   2   9  16 10444.9 1217.19   4
   2   9  17 432.715 706.930   6
   2   9  17 2001.03 742.629   4
   2   9  18 6103.52 1147.51   6
   2   9  18 6187.93 1007.97   4
   2   9  19 7622.17 1147.98   4
  -2 -10  20 5762.32 1095.24   8
  -2 -10  19 23809.6 1933.20   8
  -2 -10  18 12656.4 1485.35   8
  -2 -10  17-592.989 700.032   8
  -2 -10  16 2495.04 764.268   8
  -2 -10  15 1350.26 774.759   8
  -2 -10  14 19610.4 1664.74   8
  -2 -10  13 14165.4 1381.68   8
  -2 -10  12 6799.92 942.443   8
  -2 -10  11 32144.6 1926.58   8
  -2 -10  10-160.204 614.204   8
  -2 -10   9 6743.44 960.664   8
  -2 -10   8 10887.4 1140.57   8
  -2 -10   7 8150.83 943.645   8
  -2 -10   6 62663.0 2443.53   8
  -2 -10   5 33683.8 1712.74   8
  -2 -10   4-362.436 494.404   8
   2  10  -4 318.430 336.842   1
   2  10  -3 10439.4 845.016   1
  -2 -10   3 10650.1 993.105   8
  -2 -10   2 11051.2 743.236   5
   2  10  -2 11987.1 835.890   1
  -2 -10   2 10983.9 995.854   8
  -2 -10   1 137847. 3637.26   8
  -2 -10   1 123693. 2865.96   5
   2  10   0 65815.0 2501.03   3
  -2 -10   0 67319.2 2352.79   8
  -2 -10   0 60330.8 1594.48   5
  -2 -10  -1 1372.17 563.151   8
  -2 -10  -1 713.947 178.791   5
  -2 -10  -2 8849.13 597.783   2
  -2 -10  -2 8006.76 880.741   8
   2  10   2 10596.9 996.089   3
  -2 -10  -3 991.258 496.734   8
   2  10   3 1470.68 471.402   3
  -2 -10  -3 1459.47 276.506   2
  -2 -10  -4 61651.4 2302.70   8
   2  10   4 55460.4 2275.67   3
  -2 -10  -5 26762.4 1550.50   8
   2  10   5 21987.4 1391.89   3
  -2 -10  -6 2737.98 662.550   8
   2  10   6 2839.86 613.259   3
  -2 -10  -7 17019.4 1301.04   8
   2  10   7 17563.0 1266.73   3
  -2 -10  -8 9583.66 1028.30   8
   2  10   8 8267.35 919.730   3
   2  10   8 7956.60 963.287   4
   2  10   9 11284.3 1174.64   4
   2  10   9 11953.4 1038.12   3
   2  10  10 16492.5 1360.32   4
   2  10  10 15605.6 1203.02   3
   2  10  11 9803.59 1108.06   4
   2  10  11 11922.6 1041.69   3
   2  10  12 41110.9 2036.63   3
   2  10  12 44583.5 2345.63   4
   2  10  13 12258.1 1324.24   4
   2  10  13 13566.5 1421.14   6
   2  10  14 1566.52 667.798   4
   2  10  14 624.338 566.160   6
   2  10  15 1447.67 590.830   4
   2  10  15 2048.14 781.964   6
   2  10  16 2188.50 736.148   4
   2  10  16 2970.82 910.656   6
   2  10  17 25470.2 2168.54   6
   2  10  17 18737.1 1723.63   4
   2  10  18 6769.30 1139.22   4
   2  10  18 11141.1 1594.58   6
  -2 -11  19 1359.72 735.138   8
  -2 -11  18 10795.2 1406.13   8
  -2 -11  17 12152.1 1383.58   8
  -2 -11  16 1282.06 707.923   8
  -2 -11  15 1142.80 763.277   8
  -2 -11  14 4333.89 925.806   8
  -2 -11  13 20084.7 1635.93   8
  -2 -11  12 32131.7 2010.65   8
  -2 -11  11 2404.08 862.246   8
  -2 -11  10 705.265 617.702   8
  -2 -11   9 9500.58 1193.06   8
  -2 -11   8 15139.3 1341.29   8
  -2 -11   7 22659.8 1549.78   8
  -2 -11   6 4883.99 820.533   8
  -2 -11   5 4376.45 794.931   8
  -2 -11   4 10365.4 1031.34   8
  -2 -11   3 324.737 527.827   8
  -2 -11   2 71391.0 2598.41   8
  -2 -11   1 9820.24 987.552   8
   2  11   0 61422.0 2509.73   3
  -2 -11   0 70407.1 2515.40   8
   2  11   1 8918.80 999.330   3
  -2 -11  -1 11807.0 1034.08   8
   2  11   2 1996.61 627.658   3
  -2 -11  -2 2160.69 598.274   8
   2  11   3 1285.05 557.989   3
  -2 -11  -3 2027.03 584.814   8
   2  11   4 1545.09 598.254   3
  -2 -11  -4 1456.01 571.490   8
   2  11   5 43583.6 2092.71   3
  -2 -11  -5 43474.4 2043.28   8
   2  11   6 45876.0 2119.75   3
  -2 -11  -6 49910.8 2204.61   8
   2  11   7 4007.60 685.274   3
  -2 -11  -7 5999.62 852.797   8
   2  11   8 547.684 456.763   3
   2  11   8 528.514 461.911   4
  -2 -11  -8 891.725 553.554   8
   2  11   9 3044.28 662.233   3
   2  11   9 2743.66 706.589   4
   2  11  10 28747.0 1742.91   3
   2  11  10 29621.7 1921.86   4
   2  11  11 18098.6 1361.68   3
   2  11  11 19850.3 1555.11   4
   2  11  12 1754.40 603.636   4
   2  11  12 2801.75 740.027   6
   2  11  12 1512.40 481.448   3
   2  11  13 4875.84 890.881   4
   2  11  13 7471.68 1161.22   6
   2  11  14 2878.37 731.075   4
   2  11  14 3241.06 903.925   6
   2  11  15 3910.94 811.514   4
   2  11  15 4857.93 971.022   6
   2  11  16 15547.3 1573.76   4
   2  11  16 19240.1 1892.75   6
   2  11  17 422.316 688.175   6
   2  11  17 972.900 726.540   4
   2  11  18 4639.11 1034.61   4
  -2 -12  18 8134.32 1265.88   8
  -2 -12  17-290.821 671.815   8
  -2 -12  16 3123.62 858.225   8
  -2 -12  15 443.758 628.990   8
  -2 -12  14 17298.3 1634.20   8
  -2 -12  13 4465.60 1014.92   8
  -2 -12  12 1597.06 809.030   8
  -2 -12  11-66.7670 635.163   8
  -2 -12  10 45.1531 721.182   8
  -2 -12   9 22.1157 600.604   8
  -2 -12   8-127.097 573.492   8
  -2 -12   7 8952.57 1052.94   8
  -2 -12   6 14884.4 1279.22   8
  -2 -12   5 33936.8 1884.97   8
  -2 -12   4 8927.49 1052.65   8
  -2 -12   3 2284.51 685.769   8
  -2 -12   2 572.297 575.245   8
  -2 -12   1 18222.5 1346.51   8
  -2 -12   0 8627.96 962.013   8
  -2 -12  -1 8979.72 983.965   8
   2  12   1 8842.93 1042.17   3
  -2 -12  -2 1304.18 607.837   8
   2  12   2 1174.63 621.361   3
  -2 -12  -3 886.267 495.340   8
   2  12   3 271.924 543.296   3
   2  12   4 28388.9 1732.85   3
  -2 -12  -4 28892.5 1676.09   8
   2  12   5 51141.8 2416.01   3
  -2 -12  -5 56272.6 2405.62   8
   2  12   6 1777.49 594.971   3
  -2 -12  -6 865.770 529.971   8
   2  12   7 8586.42 1033.29   3
  -2 -12  -7 7456.96 967.494   8
   2  12   8 2381.07 615.480   3
   2  12   8 2714.14 738.851   4
  -2 -12  -8 2523.85 774.324   8
   2  12   9 1096.09 491.644   4
   2  12   9 988.161 557.324   3
   2  12  10 5644.28 896.128   4
   2  12  10 4932.88 802.154   3
   2  12  11 8727.38 1120.53   4
   2  12  11 8558.28 1031.89   3
   2  12  12 10648.0 1305.05   6
   2  12  12 10095.1 1193.14   4
   2  12  13 11964.5 1402.49   6
   2  12  13 9364.58 1230.38   4
   2  12  14 418.844 507.057   6
   2  12  14-113.116 551.121   4
   2  12  15 3239.53 923.972   6
   2  12  15 2220.46 672.776   4
   2  12  16 5067.85 1096.98   6
   2  12  16 6990.79 1103.01   4
   2  12  17 9315.49 1308.58   4
  -2 -13  17 1923.74 836.491   8
  -2 -13  16 1489.42 841.955   8
  -2 -13  15 2037.25 814.999   8
  -2 -13  14-876.506 795.559   8
  -2 -13  13 35912.2 2317.25   8
  -2 -13  12 16495.7 1557.30   8
  -2 -13  11 856.413 767.029   8
  -2 -13  10 293.399 655.391   8
  -2 -13   9 4361.68 965.928   8
  -2 -13   8 18624.4 1544.99   8
  -2 -13   7 29057.4 1883.53   8
  -2 -13   6 373.884 646.335   8
  -2 -13   5 5966.06 981.406   8
  -2 -13   4 141.836 601.128   8
  -2 -13   3 12001.0 1169.73   8
  -2 -13   2 13032.4 1213.96   8
  -2 -13   1-297.833 529.838   8
  -2 -13   0 15556.1 1301.43   8
   2  13   1 36807.1 2085.03   3
  -2 -13  -1 39506.7 2010.07   8
   2  13   2 2632.91 662.408   3
  -2 -13  -2 3572.99 793.015   8
  -2 -13  -3 24375.9 1589.49   8
   2  13   3 24584.6 1738.13   3
   2  13   4 945.931 538.965   3
  -2 -13  -4 1475.49 631.227   8
  -2 -13  -5 53523.1 2434.32   8
   2  13   5 54992.8 2564.83   3
  -2 -13  -6 21991.9 1546.43   8
   2  13   6 21416.7 1623.78   3
   2  13   7 4517.07 862.169   3
  -2 -13  -7 3944.61 773.524   8
   2  13   8 1031.38 590.963   3
  -2 -13  -8 1294.07 671.945   8
   2  13   9 1964.64 674.895   3
   2  13   9 2701.95 755.422   4
   2  13  10 16003.0 1419.73   3
   2  13  10 14376.6 1407.97   4
   2  13  11 19017.3 1639.42   6
   2  13  11 17961.0 1632.87   4
   2  13  11 18616.1 1495.85   3
   2  13  12 3905.97 816.827   4
   2  13  12 2461.57 679.844   6
   2  13  13 404.545 522.198   4
   2  13  13 7.95181 482.421   6
   2  13  14 375.682 496.194   4
   2  13  14-611.360 564.649   6
   2  13  15 3720.36 893.644   4
   2  13  15 6285.93 1199.77   6
   2  13  16 7327.29 1206.10   4
   2  13  16 5580.36 1208.82   6
  -2 -14  15 3077.28 908.843   8
  -2 -14  14 13637.0 1531.59   8
  -2 -14  13 9029.09 1340.50   8
  -2 -14  12 12769.4 1483.40   8
  -2 -14  11 18440.6 1696.76   8
  -2 -14  10 399.981 598.874   8
  -2 -14   9 8009.60 1128.97   8
  -2 -14   8 262.298 618.598   8
  -2 -14   7 22195.1 1706.13   8
  -2 -14   6 20921.4 1667.24   8
  -2 -14   5 2254.97 733.477   8
  -2 -14   4 2639.38 698.818   8
  -2 -14   3 117.420 587.843   8
  -2 -14   2 18492.1 1458.16   8
  -2 -14   1 51440.7 2431.93   8
  -2 -14   0 11170.8 1168.46   8
  -2 -14  -1-437.878 555.975   8
  -2 -14  -2 5392.95 904.986   8
   2  14   2 5414.65 995.909   3
  -2 -14  -3 3650.71 755.778   8
   2  14   3 3515.19 798.201   3
   2  14   4 28072.3 1979.51   3
  -2 -14  -4 31180.5 1895.92   8
   2  14   5 6511.36 986.292   3
  -2 -14  -5 7556.19 1010.43   8
  -2 -14  -6 3271.06 828.927   8
   2  14   6 4576.26 860.841   3
   2  14   7 16567.4 1499.07   3
  -2 -14  -7 16402.0 1458.24   8
  -2 -14  -8 195.454 545.928   8
   2  14   8 1266.64 650.165   3
   2  14   9 7217.43 1058.08   4
   2  14   9 7283.26 1039.30   3
   2  14  10 6898.08 1063.73   6
   2  14  10 5456.36 977.904   4
   2  14  10 5098.21 877.801   3
   2  14  11 1989.39 667.225   6
   2  14  11 2290.97 707.987   3
   2  14  11 3536.22 857.014   4
   2  14  12 13929.1 1522.94   4
   2  14  12 13855.6 1489.50   6
   2  14  13 2860.82 810.895   4
   2  14  13 4846.98 979.660   6
   2  14  14 1575.10 693.971   4
   2  14  14 1682.21 603.602   6
   2  14  15 1026.79 756.717   4
   2  14  15 403.880 619.368   6
  -2 -15  14 2492.33 963.782   8
  -2 -15  13 34392.7 2420.43   8
  -2 -15  12 15815.2 1664.15   8
  -2 -15  11 369.074 596.052   8
  -2 -15  10 3615.21 895.032   8
  -2 -15   9 700.271 639.971   8
  -2 -15   8 32120.4 2135.96   8
  -2 -15   7 4811.38 938.368   8
  -2 -15   6 702.927 601.558   8
  -2 -15   5 967.085 599.885   8
  -2 -15   4 1141.76 711.526   8
  -2 -15   3 9110.30 1145.07   8
  -2 -15   2 3981.30 811.284   8
  -2 -15   1-639.110 614.359   8
  -2 -15   0 9497.89 1137.09   8
  -2 -15  -1 8303.42 1091.78   8
  -2 -15  -2-444.371 621.231   8
   2  15   3 917.895 632.404   3
  -2 -15  -3 1257.44 556.501   8
   2  15   4 4330.82 931.896   3
  -2 -15  -4 3599.79 805.757   8
  -2 -15  -5 20726.3 1643.22   8
   2  15   5 21613.4 1781.67   3
  -2 -15  -6 10104.7 1200.04   8
   2  15   6 9199.72 1240.64   3
   2  15   7 1028.05 517.937   3
  -2 -15  -7-251.033 593.436   8
   2  15   8 1177.24 602.259   3
  -2 -15  -8-505.418 596.042   8
   2  15   9 829.660 642.419   3
   2  15   9 114.076 529.878   4
   2  15  10 12252.3 1373.39   3
   2  15  10 11220.1 1392.59   4
   2  15  11 16946.5 1677.39   4
   2  15  11 18295.8 1620.61   6
   2  15  12 720.747 577.056   6
   2  15  12 1085.96 700.904   4
   2  15  13 5170.85 975.170   6
   2  15  13 4142.77 931.180   4
   2  15  14 947.035 550.159   6
   2  15  14 1847.56 665.740   4
  -2 -16  12 7242.75 1199.35   8
  -2 -16  11 10628.7 1406.62   8
  -2 -16  10 4054.07 1060.76   8
  -2 -16   9 8032.59 1165.11   8
  -2 -16   8-528.183 654.589   8
  -2 -16   7 13203.7 1431.24   8
  -2 -16   6 15255.1 1579.08   8
  -2 -16   5 2242.87 840.973   8
  -2 -16   4-532.214 591.382   8
  -2 -16   3 117.309 608.218   8
  -2 -16   2 9066.97 1218.66   8
  -2 -16   1 28742.5 1920.20   8
  -2 -16   0 3896.65 860.532   8
  -2 -16  -1 1852.52 725.663   8
  -2 -16  -2 1964.74 760.385   8
  -2 -16  -3 7136.76 1049.05   8
  -2 -16  -4 13380.9 1377.15   8
   2  16   4 10921.0 1384.15   3
   2  16   5-244.470 579.088   3
  -2 -16  -5-59.4722 593.618   8
   2  16   6 652.269 622.767   3
  -2 -16  -6 470.428 655.255   8
   2  16   7 3565.78 959.172   3
  -2 -16  -7 4257.48 919.224   8
   2  16   8 260.036 565.215   3
   2  16   9 5140.87 962.891   4
   2  16   9 4949.83 906.517   3
   2  16  10 745.897 513.492   3
   2  16  10 307.473 601.075   4
   2  16  11 1880.85 683.775   4
   2  16  12 18121.0 1770.13   4
  -2 -17  10 973.731 677.912   8
  -2 -17   9 4786.79 1066.05   8
  -2 -17   8 12748.1 1488.84   8
  -2 -17   7 11143.4 1436.48   8
  -2 -17   6 1970.40 777.888   8
  -2 -17   5 2101.25 672.841   8
  -2 -17   4-651.647 674.298   8
  -2 -17   3 6757.71 1059.48   8
  -2 -17   2 7169.71 1082.23   8
  -2 -17   1 778.985 640.304   8
  -2 -17   0 11191.8 1282.24   8
  -2 -17  -1 1957.07 778.634   8
  -2 -17  -2-60.7398 532.987   8
  -2 -17  -3 81.8068 574.254   8
  -2 -17  -4 2397.22 737.423   8
  -2 -17  -5 5392.36 1075.91   8
   2  17   6 11373.0 1523.34   3
  -2 -17  -6 11577.0 1343.78   8
   2  17   7 136.397 554.674   3
   2  17   8 294.706 575.618   3
   2  17   9 1008.25 660.785   3
   2  17   9 926.992 522.757   4
  -2 -18   7 13651.1 1639.59   8
  -2 -18   6 12285.6 1493.27   8
  -2 -18   5 1240.72 789.142   8
  -2 -18   4-388.043 678.450   8
  -2 -18   3 671.078 648.604   8
  -2 -18   2 10436.6 1305.08   8
  -2 -18   1 24844.0 1925.90   8
  -2 -18   0 3542.11 899.793   8
  -2 -18  -1 8248.38 1194.63   8
  -2 -18  -2-358.408 649.786   8
  -2 -18  -3 5812.45 1043.49   8
  -2 -18  -4 11753.6 1382.34   8
   2  18   8 900.867 674.377   3
  -2 -19   4 225.268 610.307   8
  -2 -19   3 3299.01 890.050   8
  -2 -19   2 14021.0 1581.55   8
  -2 -19   1 3746.86 922.626   8
  -2 -19   0 12010.8 1433.89   8
  -2 -19  -1 211.323 594.619   8
  -2 -19  -2 2043.83 804.121   8
   3 -19   3 3473.33 824.853   8
   3 -19   4 8.20207 587.483   8
   3 -19   5 571.408 676.836   8
   3 -19   6-1915.72 895.054   8
   3 -19   7 20778.7 1890.74   8
  -3  18   6 1318.94 850.621   3
  -3  18   5 4202.50 1034.82   3
  -3  18   4 23926.7 2124.02   3
  -3  18   3-473.612 661.321   3
  -3  18   2 3741.46 897.078   3
  -3  18   1 741.698 712.619   3
  -3  18   0 15376.4 1703.27   3
   3 -18   1 19998.4 1643.06   8
  -3  18  -1 20119.8 1913.76   3
  -3  18  -2 10673.5 1427.70   3
   3 -18   2 10552.2 1251.08   8
   3 -18   3 1453.30 703.897   8
   3 -18   4 2504.23 730.054   8
   3 -18   5 9306.19 1257.84   8
   3 -18   6 43322.9 2573.44   8
   3 -18   7 5565.73 1053.99   8
   3 -18   8 6547.16 1125.44   8
   3 -18   9 7663.07 1199.16   8
  -3  17  11 7045.07 1151.65   3
  -3  17  10 5602.81 1174.24   3
  -3  17   9 1350.36 747.716   3
  -3  17   8 1687.84 707.546   3
  -3  17   7 1184.48 772.677   3
  -3  17   6 7850.49 1308.65   3
  -3  17   5 15168.5 1653.24   3
  -3  17   4 2573.43 832.477   3
  -3  17   3 3859.50 913.626   3
  -3  17   2 574.578 565.005   3
  -3  17   1 4151.36 912.977   3
  -3  17   0 6694.83 1172.30   3
   3 -17   0 6252.83 902.391   8
  -3  17  -1 47.4197 591.437   3
   3 -17   1 189.814 520.465   8
  -3  17  -2 6418.41 1032.77   3
   3 -17   2 4989.96 863.750   8
   3 -17   3 764.034 621.612   8
   3 -17   4 1902.40 759.117   8
   3 -17   5 922.496 616.261   8
   3 -17   6 2286.70 792.962   8
   3 -17   7 18476.6 1691.22   8
   3 -17   8 9658.91 1313.08   8
   3 -17   9 1579.98 768.823   8
   3 -17  10 515.494 665.229   8
  -3  16  14 1182.36 758.044   3
  -3  16  13 8007.83 1230.82   3
  -3  16  12 8544.43 1322.12   3
  -3  16  11-129.982 650.599   3
  -3  16  10 1014.62 589.932   3
  -3  16   9 8663.18 1314.79   3
  -3  16   8 1015.31 753.937   3
  -3  16   7 5467.62 1054.26   3
  -3  16   6-239.072 615.744   3
  -3  16   5 6819.52 1202.86   3
  -3  16   4 25906.9 2028.54   3
  -3  16   3 1031.03 688.971   3
  -3  16   2 964.011 713.772   3
   3 -16  -2-9.27375 438.341   8
  -3  16   1 577.223 651.684   3
   3 -16  -1 1242.01 564.572   8
   3 -16   0 17440.5 1393.95   8
  -3  16   0 15966.1 1611.01   3
   3 -16   1 41795.4 2140.67   8
  -3  16  -1 44085.7 2587.60   3
   3 -16   2-215.745 583.411   8
  -3  16  -2 179.242 583.971   3
   3 -16   3 1381.80 647.351   8
  -3  16  -3 276.315 537.330   3
   3 -16   4 836.372 557.246   8
   3 -16   5 5320.26 949.649   8
   3 -16   6 23674.4 1801.48   8
   3 -16   7 261.166 589.566   8
   3 -16   8 4584.58 1013.59   8
   3 -16   9 829.965 580.174   8
   3 -16  10 387.760 641.498   8
   3 -16  11 6642.24 1118.28   8
   3 -16  12 2511.29 898.142   8
  -3  16 -12 2522.32 1028.69   5
  -3  16 -13 3207.31 1065.42   5
  -3  16 -14 14122.4 1899.63   5
  -3  15  16 10071.4 1353.44   3
  -3  15  15 568.727 569.553   3
  -3  15  14 846.453 651.665   3
  -3  15  13 778.324 555.156   3
  -3  15  12 5440.87 1089.42   3
  -3  15  11 14793.3 1610.35   3
  -3  15  10 13005.6 1467.69   3
  -3  15   9 698.029 570.826   3
  -3  15   8 840.928 641.818   3
  -3  15   7 6879.71 1129.84   3
  -3  15   6 22805.2 1882.74   3
  -3  15   5 14470.8 1518.74   3
  -3  15   4-1117.42 754.694   3
   3 -15  -3 4202.09 727.899   8
  -3  15   3 3676.77 862.888   3
  -3  15   2 1173.99 592.150   3
   3 -15  -2 794.938 502.713   8
   3 -15  -1 14837.9 1201.92   8
  -3  15   1 14853.3 1484.69   3
   3 -15   0 6673.75 842.305   8
  -3  15   0 7639.65 1128.10   3
   3 -15   1 2799.58 678.492   8
  -3  15  -1 2721.18 755.530   3
   3 -15   2 19927.3 1450.48   8
  -3  15  -2 18762.5 1597.73   3
   3 -15   3 4533.02 831.934   8
  -3  15  -3 3538.23 821.963   3
   3 -15   4 5324.90 956.265   8
  -3  15  -4 4259.77 879.849   3
   3 -15   5 355.328 578.830   8
   3 -15   6 7209.13 1008.58   8
   3 -15   7 8736.52 1156.27   8
  -3  15  -8 12780.6 1403.12   5
   3 -15   8 10441.1 1215.43   8
  -3  15  -9 1284.37 686.832   5
   3 -15   9 621.589 577.212   8
  -3  15 -10 425.287 581.018   5
   3 -15  10 551.806 734.761   8
  -3  15 -11 2260.44 747.271   5
   3 -15  11 4427.50 998.745   8
  -3  15 -12 14470.5 1658.87   5
   3 -15  12 14879.9 1581.19   8
  -3  15 -13 13611.6 1799.84   5
   3 -15  13 14471.2 1603.17   8
  -3  15 -14 433.738 790.325   5
  -3  15 -15-1344.34 976.160   5
  -3  14  17 6237.67 1197.30   6
  -3  14  17 5000.73 1005.37   3
  -3  14  16 933.131 685.936   6
  -3  14  16 58.7215 501.011   3
  -3  14  15-967.642 639.018   6
  -3  14  15-186.656 483.195   3
  -3  14  14 4903.94 928.120   6
  -3  14  14 3393.51 827.341   3
  -3  14  13 20302.0 1797.26   3
  -3  14  13 17163.1 1572.37   6
  -3  14  12 6001.49 1046.00   3
  -3  14  11 563.423 401.422   4
  -3  14  11-61.0608 567.934   3
  -3  14  10 7768.67 1215.71   3
  -3  14   9 14370.5 1495.86   3
  -3  14   8 8631.26 1169.85   3
  -3  14   7 14915.4 1470.04   3
  -3  14   6 7040.47 1051.67   3
  -3  14   5 49636.0 2640.24   3
   3 -14  -5 53755.3 2082.08   8
  -3  14   4 17680.0 1569.84   3
   3 -14  -4 14829.6 1127.42   8
  -3  14   3-878.541 729.796   3
   3 -14  -3-90.2345 423.280   8
  -3  14   2 8249.14 1089.08   3
   3 -14  -2 8474.18 869.741   8
  -3  14   1 6312.03 1041.67   3
   3 -14  -1 6923.98 855.411   8
  -3  14   0 25585.7 1865.08   3
   3 -14   0 28810.1 1621.41   8
   3 -14   1 41479.6 2017.21   8
  -3  14  -1 43319.8 2341.16   3
   3 -14   2 1596.25 596.888   8
  -3  14  -2 269.318 535.622   3
   3 -14   3 1416.91 549.118   8
  -3  14  -3 1939.79 665.677   3
  -3  14  -4 3922.05 759.692   5
   3 -14   4 3332.94 681.946   8
  -3  14  -4 4881.61 909.076   3
   3 -14   5 9074.34 1106.09   8
  -3  14  -5 10804.6 1171.10   5
   3 -14   6 29277.7 1875.44   8
  -3  14  -6 29950.3 1959.75   5
  -3  14  -7 4103.64 858.473   5
   3 -14   7 4812.27 935.419   8
  -3  14  -8 4097.06 928.852   5
   3 -14   8 4148.14 887.921   8
  -3  14  -9 6321.71 1117.07   5
   3 -14   9 6550.37 1044.82   8
  -3  14 -10 1305.01 788.471   5
   3 -14  10 405.939 706.716   8
  -3  14 -11 3766.95 980.038   5
   3 -14  11 3107.19 761.661   8
  -3  14 -12 1258.91 815.656   5
   3 -14  12 542.862 768.591   8
  -3  14 -13 9531.06 1506.94   5
   3 -14  13 6255.53 1117.51   8
  -3  14 -14 12204.1 1721.64   5
   3 -14  14 8546.26 1293.66   8
  -3  14 -15 1301.23 952.834   5
  -3  14 -16 2480.20 1028.81   5
  -3  13  18-996.634 808.464   6
  -3  13  17 12598.2 1539.95   6
  -3  13  16 6962.59 1058.39   6
  -3  13  15-295.540 537.930   6
  -3  13  15-5.04693 523.071   3
  -3  13  14 4542.49 930.046   6
  -3  13  14 4580.82 906.337   3
  -3  13  13 621.931 469.849   6
  -3  13  13 2055.24 710.990   3
  -3  13  12 9744.55 1124.25   6
  -3  13  12 10303.0 1309.89   3
  -3  13  11 20304.4 1477.98   4
  -3  13  11 26561.2 1931.42   3
  -3  13  11 24942.0 1750.54   6
  -3  13  10 36064.6 2238.50   3
  -3  13  10 33395.3 1925.94   6
  -3  13   9 135.208 403.517   6
  -3  13   9-213.682 540.548   3
  -3  13   8 7255.21 865.357   6
  -3  13   8 8205.13 1125.52   3
  -3  13   7 19275.9 1252.38   6
  -3  13   7 19952.4 1620.24   3
   3 -13  -6 49117.0 1895.20   8
  -3  13   6 47565.3 1933.66   6
  -3  13   6 54531.8 2653.58   3
   3 -13  -5 12796.5 928.108   8
  -3  13   5 14868.3 1433.80   3
   3 -13  -4 754.019 442.904   8
  -3  13   4-286.091 540.121   3
  -3  13   3 6750.83 999.326   3
   3 -13  -3 6841.41 770.648   8
  -3  13   2-281.774 533.024   3
   3 -13  -2-174.690 430.185   8
   3 -13  -1 27994.3 1478.35   8
  -3  13   1 26245.8 1800.58   3
  -3  13   0 11842.0 1211.08   3
   3 -13   0 12083.3 1022.89   8
  -3  13  -1 14485.4 995.794   5
  -3  13  -1 15253.1 1388.16   3
   3 -13   1 15300.8 1162.48   8
  -3  13  -2 29625.8 1559.89   5
   3 -13   2 31592.3 1685.45   8
  -3  13  -2 31782.0 1929.97   3
   3 -13   3 1108.89 541.106   8
  -3  13  -3 819.175 587.200   3
  -3  13  -3 308.202 449.867   5
  -3  13  -4 1269.99 644.997   3
   3 -13   4 494.115 554.816   8
  -3  13  -4 368.207 433.512   5
   3 -13   5 186.297 551.944   8
  -3  13  -5 172.208 502.019   5
   3 -13   6 14761.9 1291.42   8
  -3  13  -6 11400.3 1236.90   5
   3 -13   7 45073.5 2280.56   8
  -3  13  -7 42541.7 2368.14   5
   3 -13   8 14456.1 1363.82   8
  -3  13  -8 15080.4 1501.26   5
  -3  13  -9 626.592 652.208   5
   3 -13   9 297.255 652.071   8
  -3  13 -10 1270.15 660.799   5
   3 -13  10 1444.40 687.337   8
  -3  13 -11 9743.40 1371.67   5
   3 -13  11 11932.0 1332.86   8
   3 -13  12 26860.9 2000.77   8
  -3  13 -12 26164.8 2221.46   5
  -3  13 -13 13337.4 1628.79   5
   3 -13  13 13861.7 1510.59   8
  -3  13 -14-67.1141 771.584   5
   3 -13  14 1832.50 833.785   8
  -3  13 -15 2076.53 955.878   5
   3 -13  15-902.763 755.332   8
  -3  13 -16 2498.95 981.048   5
   3 -13  16 2497.78 898.787   8
  -3  13 -17 12622.4 1828.15   5
  -3  12  18 7042.99 1198.91   6
  -3  12  17 17610.7 1785.15   6
  -3  12  16 1993.98 676.590   6
  -3  12  15 447.095 503.196   6
  -3  12  14 4285.06 928.814   6
  -3  12  13 7066.39 1004.35   6
  -3  12  12 14150.3 1173.97   4
  -3  12  12 15382.1 1397.40   6
  -3  12  11 335.175 395.332   4
  -3  12  11 661.716 530.839   6
  -3  12  10 14874.0 1266.98   6
  -3  12   9 7644.46 1034.81   3
  -3  12   9 6299.44 785.877   6
  -3  12   8 717.002 573.556   3
  -3  12   8 1081.74 503.855   6
   3 -12  -7 3219.99 535.297   8
  -3  12   7 3373.79 833.737   3
  -3  12   7 3273.56 591.092   6
  -3  12   6 983.471 393.718   6
   3 -12  -6 1730.37 476.162   8
  -3  12   6 871.956 620.324   3
  -3  12   5 44125.9 2275.64   3
   3 -12  -5 41628.5 1650.98   8
  -3  12   5 41730.8 1669.88   6
   3 -12  -4 8545.83 762.416   8
  -3  12   4 9809.05 1103.28   3
  -3  12   4 9406.70 714.269   6
  -3  12   3 1175.54 611.384   3
   3 -12  -3 1884.37 507.100   8
  -3  12   3 110.670 248.293   6
   3 -12  -2 7592.33 762.885   8
  -3  12   2 6187.94 927.085   3
  -3  12   1 10487.9 1118.92   3
   3 -12  -1 12340.5 962.010   8
  -3  12   1 11154.8 744.770   5
  -3  12   0 70796.2 2227.57   5
   3 -12   0 76453.9 2500.37   8
  -3  12   0 75924.1 2941.41   3
  -3  12  -1 49886.4 1920.37   5
   3 -12   1 53632.0 2071.99   8
  -3  12  -1 50771.3 2376.77   3
  -3  12  -2 27510.3 1477.16   5
  -3  12  -2 24744.7 1657.05   3
   3 -12   2 27093.3 1540.27   8
  -3  12  -3 8945.79 1026.74   3
   3 -12   3 6197.89 825.200   8
  -3  12  -3 6890.28 837.139   5
   3 -12   4 9541.23 994.154   8
  -3  12  -4 7701.35 911.826   5
  -3  12  -4 7623.34 977.835   3
   3 -12   5 17116.7 1340.84   8
  -3  12  -5 16105.6 1334.90   5
  -3  12  -5 15885.1 1358.28   3
   3 -12   6 11472.6 1127.80   8
  -3  12  -6 13659.5 1266.53   5
   3 -12   7 4129.79 881.900   8
  -3  12  -7 3204.44 777.612   5
   3 -12   8 33503.0 1950.54   8
  -3  12  -8 33154.1 2085.65   5
   3 -12   9 6560.39 965.960   8
  -3  12  -9 6275.16 1070.63   5
   3 -12  10 16975.1 1486.96   8
  -3  12 -10 16648.2 1647.10   5
   3 -12  11 13165.3 1364.55   8
  -3  12 -11 12886.6 1505.46   5
   3 -12  12-552.668 738.826   8
  -3  12 -12 1188.40 769.461   5
   3 -12  13 10435.5 1262.67   8
  -3  12 -13 12631.0 1621.90   5
   3 -12  14 9339.85 1212.41   8
  -3  12 -14 9846.54 1486.20   5
   3 -12  15 1336.81 696.529   8
  -3  12 -15 1002.97 776.641   5
   3 -12  16-625.762 670.731   8
  -3  12 -16 496.385 712.955   5
   3 -12  17 218.139 640.304   8
  -3  12 -17 745.973 834.395   5
  -3  11  19 5137.83 1094.44   6
  -3  11  18 2171.52 719.237   6
  -3  11  17 4179.52 992.225   6
  -3  11  16 11353.4 1428.58   6
  -3  11  15 1348.21 603.695   6
  -3  11  14 228.034 484.954   6
   3 -11 -14 659.973 531.079   7
  -3  11  13 143.176 491.141   6
   3 -11 -13 108.632 551.484   7
  -3  11  13 952.355 532.325   4
   3 -11 -12 36536.0 2057.89   7
  -3  11  12 32237.5 1753.05   4
  -3  11  12 36781.5 2112.49   6
   3 -11 -11 19945.4 1551.56   7
  -3  11  11 19189.4 1334.68   4
  -3  11  11 20246.7 1473.19   6
  -3  11  10 3927.95 693.413   6
   3 -11 -10 3857.81 789.571   7
  -3  11   9 77.9887 433.772   6
   3 -11  -9 463.380 643.613   7
   3 -11  -8 78.3618 380.482   8
  -3  11   8 788.274 489.083   6
   3 -11  -8 1071.88 587.399   7
   3 -11  -7 40167.6 1530.87   8
   3 -11  -7 41574.4 2163.38   7
  -3  11   7 42483.8 1866.97   6
   3 -11  -6 27888.0 1777.66   7
  -3  11   6 29073.1 1775.21   3
   3 -11  -6 28575.8 1265.99   8
  -3  11   6 28805.8 1430.14   6
   3 -11  -5 14263.3 1337.93   7
   3 -11  -5 14966.8 903.389   8
  -3  11   5 12967.7 1232.20   3
  -3  11   5 13476.7 907.892   6
  -3  11   4 1687.82 629.804   3
  -3  11   4 916.448 193.767   5
  -3  11   4 749.478 309.008   6
   3 -11  -4 772.664 355.694   8
   3 -11  -3 2439.37 501.490   8
  -3  11   3 2434.91 307.474   5
  -3  11   3 2361.14 365.073   6
  -3  11   3 2838.87 670.397   3
  -3  11   2 16545.9 1288.32   3
  -3  11   2 15160.9 726.710   6
   3 -11  -2 15083.0 957.328   8
  -3  11   2 14392.9 737.908   5
  -3  11   1 18355.1 927.407   5
   3 -11  -1 19534.5 1123.64   8
  -3  11   1 18334.9 662.709   6
  -3  11   1 19403.5 1406.14   3
  -3  11   0 469.254 318.436   5
  -3  11   0 914.645 596.205   3
   3 -11   0 524.574 396.579   8
  -3  11  -1 4607.81 602.621   5
   3 -11   1 4908.44 660.486   8
  -3  11  -1 4463.18 788.457   3
  -3  11  -2 27895.2 1442.97   5
   3 -11   2 25455.1 1392.12   8
  -3  11  -2 27145.4 1627.38   3
  -3  11  -3 3432.57 628.057   5
   3 -11   3 1898.15 539.124   8
  -3  11  -3 3278.08 704.102   3
  -3  11  -4 303.484 455.931   3
  -3  11  -4 195.135 420.157   5
   3 -11   4 1475.51 563.953   8
  -3  11  -5 434.198 462.694   3
  -3  11  -5-33.2621 489.630   5
   3 -11   5 579.082 542.981   8
  -3  11  -6 14476.7 1305.37   5
   3 -11   6 14859.0 1225.97   8
  -3  11  -7 53900.7 2520.67   5
   3 -11   7 53692.1 2360.53   8
  -3  11  -8 23162.6 1725.58   5
   3 -11   8 23956.3 1625.43   8
  -3  11  -9-141.029 613.946   5
   3 -11   9 1066.88 713.871   8
  -3  11 -10 1168.89 710.544   5
   3 -11  10 1173.78 654.271   8
  -3  11 -11 7964.09 1203.78   5
   3 -11  11 7867.72 1061.57   8
  -3  11 -12 40027.8 2592.71   5
  -3  11 -13 25635.9 2184.73   5
  -3  11 -14-275.528 834.251   5
  -3  11 -15 4222.13 1036.00   5
  -3  11 -16 886.612 775.405   5
  -3  11 -17 6159.19 1319.08   5
  -3  11 -18 5108.91 1359.84   5
  -3  10  20 86.5022 643.098   6
  -3  10  19 2969.02 891.609   6
  -3  10  18 34596.3 2485.15   6
  -3  10  17 12881.9 1468.97   6
  -3  10  16 1895.98 731.460   6
  -3  10  15 7941.25 1174.74   6
  -3  10  14 189.844 528.906   6
   3 -10 -14 124.922 563.676   7
  -3  10  13 25243.2 1787.60   6
   3 -10 -13 24336.8 1622.52   7
  -3  10  13 22371.5 1405.43   4
   3 -10 -12 10225.6 1058.06   7
  -3  10  12 11542.8 1175.82   6
  -3  10  12 9682.15 935.833   4
  -3  10  11 1093.01 477.123   6
  -3  10  11 1313.54 439.128   4
   3 -10 -11 818.701 492.173   7
  -3  10  10 7777.62 915.509   6
  -3  10  10 7646.51 794.290   4
   3 -10 -10 8245.42 1018.58   7
  -3  10   9 735.610 387.470   6
   3 -10  -9 2036.29 685.002   7
   3 -10  -8 6890.90 609.449   8
  -3  10   8 7980.94 853.680   6
   3 -10  -8 6884.28 908.180   7
   3 -10  -7 2001.35 407.906   8
   3 -10  -7 1844.44 645.055   7
  -3  10   7 1328.76 393.130   6
   3 -10  -6 4713.87 320.606   1
   3 -10  -6 6519.95 925.351   7
  -3  10   6 5060.10 620.805   6
   3 -10  -6 5518.47 540.291   8
   3 -10  -5 38727.3 1372.22   8
  -3  10   5 38221.5 1515.13   6
   3 -10  -5 34609.2 1066.30   1
  -3  10   5 39450.2 1927.43   3
   3 -10  -5 39332.8 1958.82   7
  -3  10   4 51527.1 1677.84   6
  -3  10   4 50705.1 2230.67   3
  -3  10   4 43739.3 1192.63   5
   3 -10  -4 52288.8 1667.61   8
   3 -10  -4 51863.4 2324.31   7
  -3  10   3 162.193 225.833   6
  -3  10   3-395.406 491.033   3
   3 -10  -3-537.902 583.774   7
   3 -10  -3 78.0597 315.439   8
  -3  10   3 27.3260 192.990   5
  -3  10   2 375.805 453.791   3
  -3  10   2 905.170 245.704   6
   3 -10  -2 853.027 330.709   8
  -3  10   2 837.205 262.842   5
   3 -10  -1 2454.75 484.850   8
  -3  10   1 2927.25 649.398   3
  -3  10   1 2697.16 280.959   6
  -3  10   1 2484.08 380.977   5
  -3  10   0 102857. 2683.70   5
  -3  10   0 104189. 3288.07   3
   3 -10   0 106687. 2825.12   8
  -3  10  -1 49346.7 1767.43   5
  -3  10  -1 45680.7 2055.86   3
   3 -10   1 46495.7 1765.81   8
   3 -10   2 2049.58 536.742   8
  -3  10  -2 2041.42 521.682   3
  -3  10  -2 2228.21 479.796   5
  -3  10  -3 9161.28 858.042   5
   3 -10   3 9685.01 856.690   8
  -3  10  -3 9285.32 974.961   3
   3 -10   4 277.303 451.985   8
  -3  10  -4 466.384 425.288   3
  -3  10  -4 406.670 412.360   5
   3 -10   5 76244.4 2611.88   8
  -3  10  -5 69515.7 2590.91   3
  -3  10  -5 73683.2 2693.22   5
   3 -10   6 36053.0 1790.28   8
  -3  10  -6 32227.1 1832.86   5
   3 -10   7 1999.97 696.709   8
  -3  10  -7 837.105 509.213   5
  -3  10  -8 6781.35 1018.90   5
  -3  10  -9 4908.72 949.629   5
  -3  10 -10 3187.52 808.517   5
  -3  10 -11 10565.6 1344.91   5
  -3  10 -12 3266.18 840.169   5
  -3  10 -13 26346.6 2097.21   5
  -3  10 -14 25107.2 2143.99   5
  -3  10 -15-257.343 740.989   5
  -3  10 -16 3837.97 1055.25   5
  -3  10 -17-1142.07 833.049   5
  -3  10 -18 17619.7 2069.80   5
  -3   9  20 5130.89 1122.54   6
  -3   9  19 8208.08 1300.91   6
  -3   9  18-185.010 664.555   6
  -3   9  17 15494.8 1609.75   6
  -3   9  16 35827.1 2352.50   6
  -3   9  15 229.998 575.825   6
   3  -9 -15 395.891 461.813   7
  -3   9  14 10428.8 1232.09   6
   3  -9 -14 10588.0 1042.02   7
  -3   9  14 10531.2 934.213   4
  -3   9  13 178.048 348.347   4
   3  -9 -13 893.119 551.019   7
  -3   9  13 489.860 501.600   6
  -3   9  12 28400.5 1834.84   6
   3  -9 -12 27594.6 1624.92   7
  -3   9  12 26267.8 1408.34   4
  -3   9  11 70993.1 2821.62   6
  -3   9  11 63550.6 2299.01   4
   3  -9 -11 69055.0 2607.69   7
  -3   9  10 8972.98 812.757   4
  -3   9  10 8606.90 933.493   6
   3  -9 -10 10055.5 1025.44   7
  -3   9   9 8.29286 403.572   6
   3  -9  -9 500.227 530.073   7
  -3   9   8 1514.14 421.825   6
   3  -9  -8 1578.62 593.957   7
  -3   9   8 1585.12 250.034   5
   3  -9  -7 26191.8 1050.83   8
   3  -9  -7 27306.5 1558.75   7
  -3   9   7 27704.1 1420.70   6
   3  -9  -6 89251.9 1925.72   2
   3  -9  -6 89132.7 2985.26   7
   3  -9  -6 90157.7 2253.28   8
  -3   9   6 89493.0 2643.34   6
  -3   9   5 22182.3 719.549   5
   3  -9  -5 26247.4 1511.87   7
   3  -9  -5 24574.3 1012.31   8
  -3   9   5 24009.3 1165.91   6
   3  -9  -4 2721.86 392.067   8
  -3   9   4 2481.52 256.327   5
   3  -9  -4 3401.09 677.322   7
  -3   9   4 2759.03 414.479   6
  -3   9   3-237.529 469.209   3
   3  -9  -3-341.528 510.489   7
   3  -9  -3-228.377 287.655   8
  -3   9   3 609.168 262.214   6
  -3   9   3 272.488 203.590   5
  -3   9   2 1087.67 252.710   6
   3  -9  -2 789.053 331.215   8
  -3   9   2 843.817 418.139   3
  -3   9   2 616.898 240.240   5
   3  -9  -2 289.627 519.882   7
  -3   9   1 19407.8 911.380   5
  -3   9   1 20113.2 692.918   6
   3  -9  -1 21141.1 1427.08   7
   3  -9  -1 20782.1 1019.65   8
  -3   9   1 18631.1 1251.55   3
   3  -9   0 11905.9 805.843   8
  -3   9   0 13212.2 1034.00   3
  -3   9   0 12839.9 792.215   5
   3  -9   1 28716.2 1317.39   8
  -3   9  -1 29375.0 1271.54   5
  -3   9  -1 26042.5 1483.63   3
  -3   9  -2 27351.5 1321.69   5
   3  -9   2 29230.4 1354.60   8
  -3   9  -2 24802.9 1414.97   3
  -3   9  -3 474.366 378.863   3
  -3   9  -3 293.396 354.663   5
   3  -9   3 602.198 422.258   8
  -3   9  -4 11962.4 992.161   3
  -3   9  -4 14024.5 1037.54   5
   3  -9   4 15343.1 1067.49   8
  -3   9  -5 110.552 403.027   5
   3  -9   5-330.251 510.286   8
  -3   9  -5-216.656 437.873   3
  -3   9  -6 30886.6 1735.34   5
  -3   9  -7 55501.6 2422.86   5
  -3   9  -8 32414.3 1910.53   5
  -3   9  -9-44.3111 572.841   5
   3  -9   9 236.710 253.682   6
  -3   9 -10 951.566 701.633   5
   3  -9  10 1102.25 335.299   6
   3  -9  11 37101.9 1459.74   6
  -3   9 -11 36407.5 2331.37   5
  -3   9 -12 24940.3 1943.97   5
  -3   9 -13 20007.6 1874.33   5
  -3   9 -14-962.323 779.790   5
  -3   9 -15 6919.85 1289.29   5
  -3   9 -16 3874.95 976.310   5
  -3   9 -17 17137.3 1979.95   5
  -3   9 -18 4722.34 1152.90   5
  -3   9 -19 3641.25 1113.56   5
  -3   8  21-179.215 620.546   6
  -3   8  20 17.0520 587.338   6
  -3   8  19 16833.3 1768.70   6
  -3   8  18 50307.1 2948.80   6
  -3   8  17 4471.71 1038.27   6
  -3   8  16 2299.37 822.916   6
  -3   8  15 2518.25 506.432   4
  -3   8  15 3070.32 839.543   6
   3  -8 -15 3484.64 605.577   7
  -3   8  14 5274.17 677.953   4
   3  -8 -14 6821.58 855.055   7
  -3   8  14 6705.23 1006.28   6
   3  -8 -13 68109.0 2507.73   7
  -3   8  13 64117.1 2263.92   4
  -3   8  13 69555.3 2921.53   6
   3  -8 -12 25875.3 1483.55   7
  -3   8  12 26569.0 1354.22   4
  -3   8  12 24357.5 1652.94   6
  -3   8  11 1108.84 521.917   6
   3  -8 -11 120.246 447.278   7
  -3   8  11 311.104 323.781   4
   3  -8 -10 26035.2 1463.18   7
  -3   8  10 26275.4 1564.77   6
  -3   8  10 25958.6 1267.58   4
   3  -8  -9 2163.79 579.079   7
   3  -8  -9 1356.63 136.329   1
  -3   8   9 1980.21 519.022   6
  -3   8   9 2044.36 323.386   8
  -3   8   9 1649.90 321.915   5
   3  -8  -8 23685.1 1396.78   7
  -3   8   8 23422.1 1344.56   6
  -3   8   8 19721.8 884.260   5
  -3   8   8 22118.2 863.049   8
   3  -8  -7 3013.40 601.126   7
  -3   8   7 2275.74 476.750   6
   3  -8  -7 2481.49 365.970   8
  -3   8   7 2206.34 303.315   5
  -3   8   7 2319.16 309.269   8
   3  -8  -6 25920.2 837.392   2
   3  -8  -6 27281.4 997.943   8
  -3   8   6 26644.2 1314.69   6
  -3   8   6 26143.8 930.875   8
   3  -8  -6 29247.6 1518.26   7
  -3   8   5 44733.2 1616.92   6
   3  -8  -5 44693.2 1343.26   8
  -3   8   5 45256.6 1309.07   8
   3  -8  -5 44386.8 1899.39   7
   3  -8  -4 49768.5 2052.16   7
   3  -8  -4 49422.6 1420.23   8
  -3   8   4 46229.7 1223.71   5
  -3   8   4 50507.5 1599.91   6
  -3   8   4 48090.9 1392.14   8
  -3   8   3 2063.60 343.860   6
   3  -8  -3 1472.13 556.496   7
  -3   8   3 1692.56 255.801   5
   3  -8  -3 1602.93 324.848   8
  -3   8   2 2338.78 321.608   6
  -3   8   2 2274.08 516.918   3
   3  -8  -2 2417.46 584.152   7
   3  -8  -2 1885.18 366.390   8
  -3   8   2 2181.16 303.117   5
  -3   8   1 7517.80 815.422   3
  -3   8   1 7630.30 424.841   6
   3  -8  -1 8025.71 618.950   8
  -3   8   1 7747.23 544.927   5
   3  -8  -1 7992.21 916.340   7
   3  -8   0 147932. 3320.42   8
   3  -8   0 152714. 4027.08   7
  -3   8   0 143082. 3740.38   3
  -3   8   0 148084. 3273.47   5
  -3   8  -1 64806.9 1958.64   5
   3  -8   1 63515.2 1941.63   8
  -3   8  -1 61849.0 2204.03   3
   3  -8   2 729.310 415.403   8
  -3   8  -2 494.377 336.579   5
  -3   8  -2 129.646 414.452   3
   3  -8   3 1380.61 462.574   8
  -3   8  -3 2132.16 511.369   3
  -3   8  -3 1670.37 467.137   5
  -3   8  -4 214.484 360.620   3
  -3   8  -4-174.140 381.352   5
  -3   8  -5 155647. 3915.80   3
  -3   8  -5 153510. 4039.17   5
  -3   8  -6 47546.2 2070.57   5
   3  -8   7 5162.32 398.481   6
  -3   8  -7 5034.42 766.490   5
   3  -8   8 13090.6 701.271   6
  -3   8  -8 14721.9 1290.24   5
  -3   8  -9 3425.12 785.362   5
   3  -8   9 3117.59 421.702   6
   3  -8  10 17997.8 987.173   6
  -3   8 -10 18959.1 1549.45   5
  -3   8 -11 483.068 683.282   5
   3  -8  11 404.787 376.018   6
  -3   8 -12 10205.1 1291.21   5
   3  -8  12 8761.01 818.126   6
   3  -8  13 16602.4 1136.36   6
  -3   8 -13 19201.9 1715.18   5
   3  -8  14 6912.15 799.371   6
  -3   8 -14 7805.74 1223.79   5
   3  -8  15 387.830 392.825   6
  -3   8 -15 886.691 695.079   5
  -3   8 -16-478.677 724.078   5
  -3   8 -17 3227.60 1044.20   5
  -3   8 -18 22875.8 2211.83   5
  -3   8 -19 19659.9 2162.28   5
  -3   7  21 78.7896 615.348   6
  -3   7  20 9554.85 1404.65   6
  -3   7  19 4492.63 1000.42   6
  -3   7  18 2337.94 863.534   6
  -3   7  17 11968.4 1419.22   6
  -3   7  16 9878.51 1242.62   6
   3  -7 -15 1716.50 545.842   7
  -3   7  15 1751.48 514.892   4
  -3   7  15 1831.01 724.365   6
  -3   7  14 755.255 590.173   6
   3  -7 -14 1025.65 543.241   7
  -3   7  14 1707.77 468.163   4
   3  -7 -13 10215.5 955.177   7
  -3   7  13 8258.37 1032.89   6
  -3   7  13 7437.11 724.337   4
  -3   7  12 26726.1 1316.33   4
   3  -7 -12 27600.4 1479.38   7
  -3   7  12 27811.4 1732.13   6
  -3   7  11 47293.8 1737.96   4
  -3   7  11 49518.9 2262.28   6
   3  -7 -11 47579.7 1948.18   7
   3  -7 -10 4568.00 303.156   1
  -3   7  10 3663.42 495.140   4
  -3   7  10 3671.33 637.814   6
   3  -7 -10 2580.26 530.406   7
  -3   7  10 3810.48 399.031   8
  -3   7   9-40.7122 235.730   4
  -3   7   9 201.770 217.905   5
  -3   7   9 155.343 168.794   8
   3  -7  -9 321.745 390.197   7
  -3   7   9 612.669 437.079   6
  -3   7   8 8268.44 606.209   5
  -3   7   8 9684.18 879.866   6
  -3   7   8 9471.50 514.669   8
   3  -7  -8 9794.28 863.854   7
  -3   7   7 43400.5 1730.46   6
  -3   7   7 41170.8 1136.13   8
   3  -7  -7 42756.2 1768.02   7
   3  -7  -6 121525. 2521.96   8
   3  -7  -6 121030. 2430.10   2
   3  -7  -6 123962. 3307.24   7
  -3   7   6 118480. 2449.91   8
  -3   7   6 123160. 3147.30   6
  -3   7   5 6914.05 421.855   8
   3  -7  -5 6349.79 736.808   7
  -3   7   5 6659.95 617.843   6
   3  -7  -5 6500.18 452.093   8
  -3   7   4 1275.81 340.403   6
  -3   7   4 1418.12 256.927   8
   3  -7  -4 1767.26 299.621   8
   3  -7  -4 1156.95 566.833   7
  -3   7   3 15154.2 649.412   5
   3  -7  -3 14599.0 681.945   8
  -3   7   3 16080.8 785.426   6
   3  -7  -3 16225.8 1129.51   7
   3  -7  -2 955.024 635.345   7
  -3   7   2 25.5499 236.502   6
   3  -7  -2 123.567 309.996   8
  -3   7   2 512.140 254.340   5
  -3   7   1 53681.8 1522.66   5
  -3   7   1 57480.7 1974.50   3
   3  -7  -1 54294.7 1551.24   8
   3  -7  -1 55775.7 2097.87   7
   3  -7   0 1031.18 633.007   7
  -3   7   0 914.007 326.354   5
  -3   7   0 814.333 465.214   3
   3  -7   0 1355.04 447.408   8
  -3   7  -1 22633.8 1203.99   3
   3  -7   1 21211.8 1299.75   7
   3  -7   1 18903.5 979.986   8
  -3   7  -1 21495.0 1037.48   5
  -3   7  -2 3265.94 566.848   3
  -3   7  -2 3643.74 523.643   5
  -3   7  -3 6216.29 671.454   3
  -3   7  -3 5778.27 634.819   5
  -3   7  -4 1867.73 428.110   3
  -3   7  -4 2461.99 511.332   5
   3  -7   5 12396.2 472.651   6
  -3   7  -5 11233.1 856.317   3
  -3   7  -5 11141.1 938.449   5
   3  -7   6 50004.4 1311.31   6
  -3   7  -6 52505.1 2137.69   5
   3  -7   7 56084.9 1555.51   6
  -3   7  -7 57379.6 2332.35   5
   3  -7   8 13604.5 763.639   6
  -3   7  -8 14270.7 1213.82   5
  -3   7  -9 130.651 547.748   5
   3  -7   9 699.592 292.855   6
   3  -7  10 10227.8 786.733   6
  -3   7 -10 10045.9 1159.39   5
   3  -7  11 44596.5 1758.70   6
  -3   7 -11 43843.6 2429.31   5
   3  -7  12 17685.2 1165.83   6
  -3   7 -12 18407.1 1630.98   5
   3  -7  13 9192.73 924.852   6
  -3   7 -13 9707.57 1300.88   5
  -3   7 -14 4783.25 1093.84   5
   3  -7  14 4300.50 690.778   6
  -3   7 -15 1968.33 895.534   5
   3  -7  15 473.521 407.638   6
  -3   7 -16 1049.46 799.393   5
   3  -7  16 1912.25 563.679   6
   3  -7  17 13777.3 1264.58   6
  -3   7 -17 12302.1 1615.63   5
  -3   7 -18 2677.29 998.078   5
   3  -7  18 4412.06 860.397   6
  -3   7 -19 1139.91 875.218   5
  -3   7 -20 1470.47 861.525   5
  -3   6  21 1654.06 857.406   6
  -3   6  20 404.335 600.240   6
  -3   6  19 18554.9 1819.86   6
  -3   6  18 41726.7 2575.39   6
  -3   6  17 18162.9 1678.06   6
   3  -6 -16 330.560 419.913   7
  -3   6  16-474.085 622.628   6
  -3   6  15 391.722 336.073   4
   3  -6 -15-964.636 489.759   7
  -3   6  15-265.765 619.501   6
  -3   6  14 24513.5 1745.82   6
   3  -6 -14 24511.0 1335.60   7
  -3   6  14 24245.5 1290.75   4
  -3   6  13 41516.6 2161.22   6
  -3   6  13 39271.4 1599.94   4
   3  -6 -13 42929.2 1800.02   7
   3  -6 -12 2007.51 487.218   7
  -3   6  12 2004.42 412.208   4
  -3   6  12 1571.63 609.010   6
   3  -6 -11 5602.78 687.943   7
  -3   6  11 5058.58 747.771   6
  -3   6  11 5236.04 536.978   4
   3  -6 -11 5622.97 421.595   1
   3  -6 -10 17186.1 697.888   1
  -3   6  10 17553.2 770.338   8
   3  -6 -10 18076.8 1108.60   7
  -3   6  10 18713.9 1282.23   6
  -3   6  10 17951.3 949.579   4
   3  -6  -9-68.1552 380.693   7
  -3   6   9 109.982 381.422   6
  -3   6   9 261.485 216.548   4
  -3   6   9 220.633 172.977   8
  -3   6   8 6289.40 528.469   4
   3  -6  -8 5184.63 669.805   7
  -3   6   8 5954.73 563.454   5
  -3   6   8 5056.83 367.796   8
  -3   6   8 5679.45 688.756   6
  -3   6   7-101.048 404.110   6
   3  -6  -7 13.4411 418.685   7
  -3   6   7 235.973 174.262   8
  -3   6   6 41142.0 1050.91   8
  -3   6   6 40675.0 1585.99   6
   3  -6  -6 42461.8 1142.05   2
   3  -6  -6 43615.3 1679.55   7
   3  -6  -5 27325.3 1365.56   7
   3  -6  -5 26844.6 812.293   8
  -3   6   5 24881.7 767.302   8
  -3   6   5 26948.7 1182.50   6
   3  -6  -4 28804.9 1388.17   7
  -3   6   4 28215.2 1129.16   6
  -3   6   4 24618.7 788.834   8
   3  -6  -4 26645.5 825.739   8
   3  -6  -3 39969.8 1098.56   8
  -3   6   3 40205.5 1308.46   6
   3  -6  -3 41589.1 1682.84   7
   3  -6  -2 2660.11 702.219   7
  -3   6   2 1866.38 326.756   5
   3  -6  -2 2839.97 409.391   8
  -3   6   2 1566.37 332.419   6
   3  -6  -1 18637.9 1206.63   7
   3  -6  -1 16017.3 755.663   8
  -3   6   1 15207.3 758.642   5
  -3   6   0 154855. 3324.38   5
   3  -6   0 162787. 3863.85   7
  -3   6   0 165141. 3679.04   3
   3  -6   0 159739. 3288.72   8
   3  -6   1 74683.2 2386.58   7
  -3   6  -1 69978.5 1960.42   5
  -3   6  -1 71838.3 2120.90   3
  -3   6  -2 7362.50 677.853   5
  -3   6  -2 7095.22 677.333   3
   3  -6   2 7924.39 931.056   7
  -3   6  -3 30014.5 1335.09   5
  -3   6  -3 26693.3 1229.80   3
  -3   6  -4 75290.2 2342.35   5
   3  -6   4 72468.2 1507.99   6
  -3   6  -4 73609.1 2168.38   3
  -3   6  -5 83506.1 2607.49   5
   3  -6   5 82510.6 1824.29   6
  -3   6  -5 84748.0 2363.55   3
   3  -6   6 17025.8 745.572   6
  -3   6  -6 16958.4 1180.00   5
  -3   6  -7 9672.88 1006.40   5
   3  -6   7 9538.55 625.529   6
  -3   6  -8 11040.6 1032.42   5
   3  -6   8 11655.5 729.712   6
  -3   6  -9 933.576 512.986   5
   3  -6   9 1347.32 361.845   6
   3  -6  10 27242.3 1310.32   6
  -3   6 -10 27129.9 1757.44   5
   3  -6  11 313.671 347.556   6
  -3   6 -11 27.3867 594.877   5
   3  -6  12 8646.96 856.800   6
  -3   6 -12 9694.68 1219.75   5
   3  -6  13 16841.2 1190.46   6
  -3   6 -13 15355.3 1597.66   5
   3  -6  14 16602.9 1275.19   6
  -3   6 -14 18931.0 1782.99   5
  -3   6 -15 803.950 698.055   5
   3  -6  15 1905.36 600.623   6
  -3   6 -16 2388.46 815.698   5
   3  -6  16 1838.16 534.115   6
  -3   6 -17 15616.4 1795.15   5
   3  -6  17 15925.4 1369.63   6
   3  -6  18 33258.4 2068.89   6
  -3   6 -18 34334.4 2593.05   5
   3  -6  19 15450.0 1460.28   6
  -3   6 -19 13849.7 1756.63   5
   3  -6  20 3093.77 819.453   6
  -3   6 -20 1371.46 886.718   5
  -3   5  22 5469.04 1170.27   6
  -3   5  21 1304.88 849.590   6
  -3   5  20 10105.5 1413.19   6
  -3   5  19 6167.35 1141.26   6
  -3   5  18 1002.77 691.351   6
  -3   5  17 15280.5 1502.62   6
   3  -5 -16 11270.6 939.284   7
  -3   5  16 11022.7 1280.96   6
   3  -5 -15 3685.89 607.817   7
  -3   5  15 2698.13 784.677   6
  -3   5  14-122.116 360.572   4
   3  -5 -14-268.236 482.814   7
  -3   5  14-806.758 627.548   6
  -3   5  13 3611.30 523.829   4
   3  -5 -13 3442.88 557.985   7
  -3   5  13 4604.68 806.363   6
   3  -5 -12 83427.2 2536.76   7
  -3   5  12 82296.0 2348.01   4
  -3   5  12 89494.4 3132.39   6
   3  -5 -12 83497.3 2156.49   1
   3  -5 -11 50469.5 1834.83   7
  -3   5  11 48124.7 1484.71   8
   3  -5 -11 49891.9 1470.33   1
  -3   5  11 49173.7 1516.68   2
  -3   5  11 49542.6 1625.85   4
  -3   5  11 51583.2 2208.01   6
  -3   5  10 14022.3 687.025   8
   3  -5 -10 14930.7 694.837   1
   3  -5 -10 14826.7 974.813   7
  -3   5  10 14964.8 740.667   2
  -3   5  10 15195.3 800.799   4
  -3   5  10 14215.4 1096.29   6
  -3   5   9 3845.32 415.699   4
  -3   5   9 3405.00 612.378   6
  -3   5   9 3508.27 345.639   8
   3  -5  -9 3852.72 561.881   7
  -3   5   8 27503.5 1017.55   4
  -3   5   8 26281.5 1388.66   6
   3  -5  -8 28740.1 1302.48   7
  -3   5   8 25807.0 1187.34   5
  -3   5   8 26344.3 826.945   8
   3  -5  -7 108632. 2799.55   7
  -3   5   7 103942. 2050.92   8
  -3   5   7 108881. 2946.57   6
   3  -5  -6 42959.0 1184.70   2
  -3   5   6 43979.7 1650.22   6
   3  -5  -6 42834.2 1609.08   7
  -3   5   6 42846.9 981.885   8
  -3   5   5 21663.5 1058.97   6
   3  -5  -5 19310.0 768.016   2
   3  -5  -5 19701.2 613.157   8
   3  -5  -5 20720.1 1115.09   7
  -3   5   5 18449.2 560.812   8
   3  -5  -4 121.462 224.693   6
   3  -5  -4 246.226 172.891   8
  -3   5   4 400.477 340.801   6
   3  -5  -4 72.3537 483.614   7
   3  -5  -3 35382.1 1419.08   7
   3  -5  -3 36148.1 1179.16   6
   3  -5  -3 35277.1 890.658   8
  -3   5   3 34675.0 1160.65   6
   3  -5  -2 86930.0 1803.84   8
   3  -5  -2 89516.6 2005.45   6
   3  -5  -2 92117.3 2455.75   7
  -3   5   2 85793.8 1968.32   6
   3  -5  -1 227416. 4701.92   7
   3  -5  -1 225182. 4028.32   6
   3  -5  -1 222177. 4068.90   8
  -3   5   1 226462. 4203.57   5
   3  -5   0 1264.46 177.887   6
  -3   5   0 1753.23 315.302   5
   3  -5   0 1101.39 437.067   7
   3  -5   1 161658. 2840.94   6
  -3   5  -1 170496. 3486.24   5
  -3   5  -1 173525. 3581.18   3
   3  -5   1 166283. 3770.99   7
   3  -5   2 161500. 3446.80   5
   3  -5   2 153550. 3662.20   7
  -3   5  -2 162774. 3470.47   3
  -3   5  -2 157816. 3474.58   5
   3  -5   3 32820.5 1420.14   7
  -3   5  -3 33092.1 1378.23   5
  -3   5  -3 32373.9 1237.75   3
  -3   5  -4 25862.6 1307.94   5
  -3   5  -4 22939.9 1062.20   3
  -3   5  -5 8802.43 859.176   5
  -3   5  -5 10550.3 744.390   3
  -3   5  -6 104306. 3076.79   5
  -3   5  -7 78461.4 2666.72   5
   3  -5   7 73114.1 2005.74   6
   3  -5   8 2490.90 383.439   6
  -3   5  -8 2637.79 663.293   5
   3  -5   9 1587.44 371.605   6
  -3   5  -9 1924.06 637.416   5
   3  -5  10 8.90634 299.182   6
  -3   5 -10-155.406 607.711   5
   3  -5  11 96012.2 2920.46   6
  -3   5 -11 98737.2 3557.31   5
   3  -5  12 87765.6 2872.99   6
  -3   5 -12 91968.1 3487.82   5
   3  -5  13 998.100 481.164   6
  -3   5 -13 836.786 668.599   5
   3  -5  14 3003.71 645.987   6
  -3   5 -14 1032.22 754.322   5
   3  -5  15 275.618 456.477   6
  -3   5 -15-944.219 799.229   5
   3  -5  16 24484.1 1701.68   6
  -3   5 -16 23733.7 2023.49   5
   3  -5  17 16333.0 1394.46   6
  -3   5 -17 16232.6 1765.28   5
   3  -5  18 278.882 509.573   6
  -3   5 -18 1056.66 875.751   5
   3  -5  19 2859.69 755.576   6
  -3   5 -19 3988.84 1083.81   5
   3  -5  20 6606.83 1127.32   6
  -3   5 -20 7662.69 1430.50   5
   3  -5  21 150.570 516.736   6
  -3   5 -21-507.652 995.056   5
   3  -5  22 287.199 587.552   6
  -3   4  22 7650.28 1355.92   6
  -3   4  21 2129.28 852.819   6
  -3   4  20 743.878 673.279   6
  -3   4  19 26018.6 2113.44   6
  -3   4  18 37029.0 2382.33   6
  -3   4  17 26945.9 1987.29   6
   3  -4 -17 30280.5 1499.27   7
  -3   4  16 1550.10 640.058   6
   3  -4 -16 1663.40 449.141   7
  -3   4  15 1757.79 757.616   6
   3  -4 -15 1266.42 482.447   7
  -3   4  14 711.245 611.790   6
   3  -4 -14 936.055 447.423   7
   3  -4 -13 40930.8 1498.55   1
   3  -4 -13 39978.4 1626.67   7
  -3   4  13 39592.6 2084.81   6
   3  -4 -12 16224.5 878.281   1
  -3   4  12 14483.5 860.840   4
   3  -4 -12 16082.6 994.004   7
  -3   4  12 14297.1 1229.57   6
   3  -4 -11 10195.3 654.559   1
  -3   4  11 9819.72 672.354   4
   3  -4 -11 9965.84 793.657   7
  -3   4  11 11944.0 1048.53   6
  -3   4  10 25151.0 1477.26   6
   3  -4 -10 25560.1 1213.57   7
  -3   4  10 24330.9 1006.46   4
   3  -4 -10 26338.6 1007.45   1
  -3   4  10 24339.1 1019.83   2
  -3   4   9 354.770 244.900   2
   3  -4  -9 1417.99 447.635   7
  -3   4   9 386.222 470.784   6
  -3   4   9 424.690 227.884   8
  -3   4   9 689.678 219.340   4
   3  -4  -8 5691.41 621.167   7
  -3   4   8 5671.95 715.195   6
  -3   4   8 5402.83 468.526   2
  -3   4   8 5915.99 441.792   4
  -3   4   8 5377.79 380.406   8
  -3   4   7 22881.3 1244.35   6
  -3   4   7 19787.5 640.962   8
  -3   4   7 20313.1 768.801   4
   3  -4  -7 23179.4 1120.79   7
   3  -4  -6 43357.8 1519.11   7
  -3   4   6 42583.5 1580.07   6
  -3   4   6 40159.3 890.628   8
  -3   4   5 186822. 3951.59   6
   3  -4  -5 182687. 3903.89   7
   3  -4  -5 195068. 4019.07   6
   3  -4  -5 178604. 3499.04   2
  -3   4   4 78868.4 2017.95   6
   3  -4  -4 77940.2 2098.62   7
   3  -4  -4 74920.5 2014.66   6
   3  -4  -3 216.729 309.784   7
   3  -4  -3 461.711 201.523   6
   3  -4  -3 627.897 113.955   8
  -3   4   3 203.094 224.584   6
  -3   4   2 8246.78 589.180   7
   3  -4  -2 8509.49 592.281   7
   3  -4  -2 8358.74 351.205   8
   3  -4  -2 8013.62 482.626   6
  -3   4   2 8910.61 477.832   6
   3  -4  -1 214862. 3950.65   6
  -3   4   1 229962. 4442.48   7
   3  -4  -1 224760. 4457.20   7
  -3   4   0 444176. 7660.69   5
  -3   4   0 451950. 7945.01   7
   3  -4   0 436719. 7940.77   7
  -3   4  -1 161185. 3338.13   5
  -3   4  -1 160559. 3458.96   7
   3  -4   1 163935. 3507.53   7
  -3   4  -2 14699.3 781.070   7
   3  -4   2 13988.8 798.765   7
  -3   4  -2 14569.6 721.279   3
  -3   4  -2 13529.9 763.232   5
   3  -4   2 14678.9 759.611   5
  -3   4  -3 19316.6 955.109   5
  -3   4  -3 20757.9 857.827   3
   3  -4   3 18547.8 943.492   7
  -3   4  -3 18900.4 911.530   7
  -3   4  -4 23792.1 1179.43   5
  -3   4  -4 23128.7 939.912   3
   3  -4   4 21860.5 898.752   3
  -3   4  -4 22288.4 1002.32   7
  -3   4  -5 67356.8 2196.52   5
   3  -4   5 65471.7 1773.21   3
  -3   4  -6 33540.1 1589.08   5
   3  -4   6 31242.5 1151.88   3
  -3   4  -7 2015.51 564.148   5
   3  -4   7 1852.38 308.998   3
  -3   4  -8 11780.1 1088.52   5
   3  -4   9 5058.69 584.940   6
  -3   4  -9 5160.82 767.136   5
  -3   4 -10 18136.2 1376.16   5
   3  -4  10 18373.0 1113.99   6
  -3   4 -11 41409.2 2161.34   5
   3  -4  11 43631.1 1851.98   6
  -3   4 -12 34797.2 2020.61   5
   3  -4  12 30597.8 1638.08   6
  -3   4 -13 79555.2 3290.68   5
   3  -4  13 78905.5 2837.43   6
  -3   4 -14 22418.9 1812.72   5
   3  -4  14 22004.9 1527.91   6
  -3   4 -15 2120.02 780.345   5
   3  -4  15 2848.99 704.893   6
  -3   4 -16-499.485 724.232   5
   3  -4  16 248.807 493.913   6
  -3   4 -17 30366.4 2323.79   5
   3  -4  17 28040.9 1893.05   6
  -3   4 -18 31509.3 2470.79   5
   3  -4  18 30730.5 2098.68   6
  -3   4 -19 14648.6 1777.86   5
   3  -4  19 12961.8 1393.93   6
  -3   4 -20 1570.57 858.401   5
   3  -4  20-440.207 566.613   6
  -3   4 -21 655.953 696.778   5
   3  -4  21-1172.68 772.987   6
   3  -4  22 6053.78 1077.84   6
   3  -4  23 15743.9 1783.19   6
  -3   3  22 6662.16 1225.63   6
  -3   3  21 27.1665 630.140   6
  -3   3  20 8590.98 1298.69   6
  -3   3  19 3558.07 952.572   6
  -3   3  18 9199.96 1250.93   6
  -3   3  17 22483.9 1799.52   6
   3  -3 -17 21450.4 1252.50   7
  -3   3  16 21672.1 1709.10   6
   3  -3 -16 21377.4 1226.82   7
   3  -3 -15 3078.09 531.871   7
  -3   3  15 3847.62 852.155   6
  -3   3  14 363.639 601.694   6
   3  -3 -14-74.6849 295.049   1
   3  -3 -14 36.0844 372.397   7
  -3   3  13 19950.1 1470.59   6
   3  -3 -13 18092.3 1022.80   1
   3  -3 -13 19071.9 1087.92   7
  -3   3  12 109745. 3494.29   6
   3  -3 -12 108055. 2766.93   1
   3  -3 -12 108532. 2846.95   7
  -3   3  11 57768.1 2305.92   6
   3  -3 -11 52832.8 1802.55   7
   3  -3 -11 55041.5 1732.83   1
  -3   3  10 34350.8 1196.15   4
  -3   3  10 34049.2 1665.99   6
   3  -3 -10 33456.5 1236.35   1
   3  -3 -10 33493.5 1352.94   7
  -3   3   9 1666.66 288.958   4
   3  -3  -9 2236.60 480.525   7
  -3   3   9 1560.10 552.304   6
  -3   3   9 2155.30 375.078   2
  -3   3   8 10489.3 548.702   4
  -3   3   8 11157.6 977.204   6
   3  -3  -8 11350.4 765.899   7
  -3   3   8 10431.1 645.514   2
  -3   3   7 189789. 3800.73   2
  -3   3   7 189986. 3501.74   4
   3  -3  -7 197202. 4017.44   7
  -3   3   7 202420. 4397.42   6
   3  -3  -6 185095. 3803.39   7
  -3   3   6 185168. 4025.14   6
  -3   3   6 184950. 3272.74   4
  -3   3   6 179329. 3593.93   2
   3  -3  -5 392.146 244.064   6
  -3   3   5 240.291 279.413   6
   3  -3  -5 570.641 367.329   7
  -3   3   5 367.614 224.236   7
   3  -3  -5 389.751 225.088   2
   3  -3  -4 60673.5 1717.80   6
  -3   3   4 59635.4 1691.20   6
  -3   3   4 62713.2 1692.53   7
   3  -3  -4 61702.9 1700.90   7
   3  -3  -4 59488.0 1519.64   2
   3  -3  -3 8787.83 594.392   7
   3  -3  -3 9122.17 555.228   6
  -3   3   3 8747.83 546.119   6
  -3   3   3 9079.41 568.485   7
   3  -3  -2 54941.6 1423.54   6
   3  -3  -2 53216.8 1540.95   7
  -3   3   2 57173.5 1562.15   7
   3  -3  -1 75721.5 1686.03   6
  -3   3   1 79619.6 1938.45   7
   3  -3  -1 75543.9 1925.43   7
   3  -3   0-100.405 283.838   7
  -3   3   0-6.41014 197.268   7
   3  -3   1 196465. 3882.47   7
  -3   3  -1 195435. 3858.82   7
  -3   3  -1 197858. 3833.77   5
   3  -3   2 62513.1 1698.06   7
  -3   3  -2 64447.0 1694.35   7
[truncated: 27,446,037 more chars]
